# Supplementary material for: Genome-Wide Analyses Revealed Remarkable Heterogeneity in Pathogenicity Determinants, Antimicrobial Compounds, and CRISPR-Cas Systems of Complex Phytopathogenic Genus Pectobacterium
Source: Pathogens. 2019 Nov 20;8(4):247. doi: 10.3390/pathogens8040247 (PMC6963963; doi:10.3390/pathogens8040247)
Supplement: Supplementary file 1 [file pathogens-08-00247-s001.zip]

Archive with 30 entries (28 files):
- pathogens-633436supplementary/
- pathogens-633436supplementary/pathogens-633436 supplementary Title.docx
- pathogens-633436supplementary/pathogens-633436 supplementary titles.pdf
- pathogens-633436supplementary/Supplementary Files/
- pathogens-633436supplementary/Supplementary Files/Figure S1.tif
- pathogens-633436supplementary/Supplementary Files/Figure S10.tif
- pathogens-633436supplementary/Supplementary Files/Figure S11.tif
- pathogens-633436supplementary/Supplementary Files/Figure S12.tif
- pathogens-633436supplementary/Supplementary Files/Figure S13.tif
- pathogens-633436supplementary/Supplementary Files/Figure S14.tif
- pathogens-633436supplementary/Supplementary Files/Figure S15.tif
- pathogens-633436supplementary/Supplementary Files/Figure S16.tif
- pathogens-633436supplementary/Supplementary Files/Figure S17.tif
- pathogens-633436supplementary/Supplementary Files/Figure S18.tif
- pathogens-633436supplementary/Supplementary Files/Figure S19.tif
- pathogens-633436supplementary/Supplementary Files/Figure S2.tif
- pathogens-633436supplementary/Supplementary Files/Figure S20.tif
- pathogens-633436supplementary/Supplementary Files/Figure S21.tif
- pathogens-633436supplementary/Supplementary Files/Figure S22.tif
- pathogens-633436supplementary/Supplementary Files/Figure S3.tif
- pathogens-633436supplementary/Supplementary Files/Figure S4.tif
- pathogens-633436supplementary/Supplementary Files/Figure S5.tif
- pathogens-633436supplementary/Supplementary Files/Figure S6.tif
- pathogens-633436supplementary/Supplementary Files/Figure S7.tif
- pathogens-633436supplementary/Supplementary Files/Figure S8.tif
- pathogens-633436supplementary/Supplementary Files/Figure S9.tif
- pathogens-633436supplementary/Supplementary Files/TABLE S1.docx
- pathogens-633436supplementary/Supplementary Files/TABLE S40.docx
- pathogens-633436supplementary/Supplementary Files/Tables S14 - S25.xlsx
- pathogens-633436supplementary/Supplementary Files/Tables S2 - S13.xls
