# Supplementary material for: Genome-Wide Analyses Revealed Remarkable Heterogeneity in Pathogenicity Determinants, Antimicrobial Compounds, and CRISPR-Cas Systems of Complex Phytopathogenic Genus Pectobacterium
Source: Pathogens. 2019 Nov 20;8(4):247. doi: 10.3390/pathogens8040247 (PMC6963963; doi:10.3390/pathogens8040247)
Supplement: Supplementary file 1 [file pathogens-08-00247-s001.zip › pathogens-633436supplementary/Supplementary Files/Tables S14 - S25.xlsx]

## Sheet: Table S14 - Type ISS
Table S14. Type I Secretion System (T1SS) cluster genes among the Pectobacterium species. For each gene is provided the predicted coding protein as well as the locus in the genome, the orientation (strand) and the length or size (bp). Two T1SS clusters involved in adhesin and proteases secretion are represented and each one is separated by a dark bold mark
GENES			Pectobacterium species and subspecies
Name	Product	Features	Pectobacterium atrosepticum SCRI1043	Pectobacterium carotovorum subsp. carotovorum PCC21	Pectobacterium carotovorum subsp. brasiliense BC1	Pectobacterium carotovorum subsp. odoriferum BCS7	Pectobacterium carotovorum subsp. actinidiae KKH3	Pectobacterium aroidearum PC1	Pectobacterium parmentieri SCC3193	Pectobacterium wasabiae CFBP 3304	Pectobacterium betavasculorum NCPPB2795	Pectobacterium polaris NIBIO 1392	Pectobacterium peruviense IFB5232	Candidatus Pectobacterium maceratum PB69
lapG	T1SS associated transglutaminase-like cysteine proteinase LapG	locus	ECA3263	PCC21_030950	NC16_15640	BCS7_15490 †	KKH3_30070	PC1_3057	W5S_1128	A7983_02160	KP22_18235	BJK05_10445	A0G03_12925	PB69LOC_03681
		orientation	+	+	+	+	+	+	-	+	+	+	+	+
		size	690	690	690	689	690	690	690	690	690	690	690	690
lapD	Membrane bound c-di-GMP receptor LapD	locus	ECA3264	PCC21_030960	NC16_15645	BCS7_15495	KKH3_30080	PC1_3058	W5S_1127	A7983_02165	KP22_18240	BJK05_10450	A0G03_12930	PB69LOC_03682
		orientation	+	+	+	+	+	+	-	+	+	+	+	+
		size	1953	1953	1953	1953	1953	1953	1953	1953	1953	1953	1953	1953
	Hypothetical protein	locus	ECA3265	PCC21_030970	NC16_15650	BCS7_15500	KKH3_30090	PC1_3059	W5S_1126	A7983_02170	KP22_18245	BJK05_10455	A0G03_12935	PB69LOC_03683
		orientation	-	-	-	-	-	-	+	-	-	-	-	-
		size	345	345	345	345	345	345	345	345	345	345	345	345
	T1SS secreted agglutinin / multi-repeat protein	locus	ECA3266	PCC21_030980	NC16_15655	BCS7_15505 †	KKH3_30100	PC1_3060	W5S_1125	A7983_02175	KP22_18250 ¶	BJK05_10460	A0G03_12940 ¶	PB69LOC_03684
		orientation	-	-	-	-	-	-	+	-	-	-	-	-
		size	13677	14613	12477	11504	9573	14037	4173	11949	4625	15240	3829	11496
aggA ‡	Type I secretion outer membrane protein, TolC family , outer membrane component LapE	locus	ECA3267	PCC21_030990	NC16_15660	BCS7_15510	KKH3_30120	PC1_3061	W5S_1124	A7983_02180	KP22_16545	BJK05_10465	A0G03_19100	PB69LOC_03685
		orientation	+	+	+	+	+	+	-	+	-	+	+	+
		size	1353	1353	1353	1353	1353	1353	1353	1353	1353	1353	1353	1353
___ ‡	Type I secretion system ATPase, LssB family LapB ‡	locus	ECA3268	PCC21_031000	NC16_15665	BCS7_15515	KKH3_30130	PC1_3062	W5S_1123	A7983_02185	KP22_16540	BJK05_10470	A0G03_19105	PB69LOC_03686
		orientation	+	+	+	+	+	+	-	+	-	+	+	+
		size	2217	2253	2253	2253	1917	2304	2217	2217	2217	2253	2217	2304
___ ‡	Type I secretion membrane fusion protein, HlyD family, membrane fusion protein LapC ‡	locus	ECA3269	PCC21_031010	NC16_15670	BCS7_15520	KKH3_30140	PC1_3063	W5S_1122	A7983_02190	KP22_16535	BJK05_10475	A0G03_19110	PB69LOC_03687
		orientation	+	+	+	+	+	+	-	+	-	+	+	+
		size	1362	1362	1362	1362	1362	1362	1362	1362	1362	1362	1362	1362
___	Membrane bound ciclic digualynate (c-di-GMP) receptor LapD, diguanylate ciclase (DGC) ‡	locus	ECA3270	PCC21_031020	NC16_15675	BCS7_15525	KKH3_30150	PC1_3064	W5S_1121	A7983_02195	KP22_16520	BJK05_10480	A0G03_19115	PB69LOC_03688
		orientation	-	-	-	-	-	-	+	-	+	-	-	-
		size	1515	1515	1515	1515	1515	1515	1515	1515	1515	1515	1515	1515
___	Hypothetical protein	locus	N/P	N/P	N/P	N/P	N/P	N/P	W5S_RS05510	A7983_02200	N/P	N/P	N/P	N/P
		orientation							+	-
		size							192	192
___	Phosphodiesterase	locus	ECA3271	PCC21_031030	NC16_15680	BCS7_15530	KKH3_30170	PC1_3065	W5S_1120	A7983_02205	N/P	BJK05_10485	A0G03_19120	PB69LOC_03689
		orientation	-	-	-	-	-	-	+	-		-	-	-
		size	792	777	777	636	636	792	792	777		777	636	636
prtF ᵅ	Type I secretion outer membrane protein, TolC family ABC-type protease exporter, outer membrane component PrtF/AprF	locus	ECA2781	PCC21_015810	NC16_08125	BCS7_07805	KKH3_15110	PC1_1557	W5S_2890	A7983_16300	KP22_02495	BJK05_02945	A0G03_05660	PB69LOC_01406
		orientation	-	+	+	+	+	+	-	+	+	+	-	-
		size	1347	1368	1368	1368	1377	1368	1368	1368	1347	1368	1347	1368
prtE ᵅ	Type I secretion membrane fusion protein, protease exporter, membrane fusion protein (MFP) family component PrtE/AprE	locus	ECA2782	PCC21_015800	NC16_08120	BCS7_07800	KKH3_15100	PC1_1556	W5S_2891	A7983_16295	KP22_02490	BJK05_02940	A0G03_05665	PB69LOC_01407
		orientation	-	+	+	+	+	+	-	+	+	+	-	-
		size	1329	1329	1329	1329	1329	1329	1329	1329	1329	1329	1329	1329
prtD ᵅ	Type I secretion system ATPase ABC-type protease exporter, ATP-binding component PrtD/AprD	locus	ECA2783	PCC21_015790	NC16_08115	BCS7_07795 †	KKH3_15090	PC1_1555	W5S_2892	A7983_16290	KP22_02485	BJK05_02935	A0G03_05670	PB69LOC_01408
		orientation	-	+	+	+	+	+	-	+	+	+	-	-
		size	1728	1728	1728	1727	1728	1728	1728	1728	1728	1728	1728	1728
‡ Core type I secretion system operon involved in the scretion of a proteinaceous multi-repeat adhesin
¶ The gene encoding the aggutinin protein in both P. peruviense and P. betavasculorum is incomplete. In the both species the gene is at the beginging of a conting and the start sequence is missed.
ᵅ Core type I secretion system opreon (prtFED) involved in the secretion of proteases
N/P, non-predicted or not found gene
(+), positive orientation of the gene or forward; ( ̶ ) , negative orientation or reverse
†, Pseudo, incomplete or disrupted gene

## Sheet: Table S15 - Type IISS
Table S15. Comparison of the Type II Secretion System (T2SS) cluster gene among the Pectobacterium species. For each gene is provided the predicted coding protein as well as the locus in the genome, the orientation (strand) and the length or size (bp)
GENES			Pectobacterium species and subspecies
Name	Product	Features	Pectobacterium atrosepticum SCRI1043	Pectobacterium carotovorum subsp. carotovorum PCC21	Pectobacterium carotovorum subsp. brasiliense BC1	Pectobacterium carotovorum subsp. odoriferum BCS7	Pectobacterium carotovorum subsp. actinidiae KKH3	Pectobacterium aroidearum PC1	Pectobacterium parmentieri SCC3193	Pectobacterium wasabiae CFBP 3304	Pectobacterium betavasculorum NCPPB2795	Pectobacterium polaris NIBIO 1392	Pectobacterium peruviense IFB5232	Candidatus Pectobacterium maceratum PB69
outO	Leader peptidase (Prepilin peptidase) (EC 3.4.23.43)	locus	ECA3098	PCC21_029220	NC16_14640	BCS7_14675 †	KKH3_28250	PC1_2849	W5S_1305	A7983_01320	KP22_12525	BJK05_09490	A0G03_12045	PB69LOC_03211
		orientation	-	-	-	-	-	-	+	-	+	-	-	-
		size	849	846	846	845	846	846	849	849	849	846	849	846
outN	General secretion pathway protein N	locus	ECA3099	PCC21_029230	NC16_14645	BCS7_14680	KKH3_28260	PC1_2850	N/P	N/P	KP22_12520	BJK05_09495	A0G03_12050	PB69LOC_03212
		orientation	-	-	-	+	-	-			+	-	-	-
		size	747	747	747	747	747	747			747	747	747	747
outM	General secretion pathway protein M	locus	ECA3100	PCC21_029240	NC16_14650	BCS7_14685	KKH3_28270	PC1_2851	W5S_1304	A7983_01325	KP22_12515	BJK05_09500	A0G03_12055	PB69LOC_03213
		orientation	-	-	-	-	-	-	+	-	+	-	-	-
		size	495	495	495	495	495	495	495	495	495	495	495	495
outL	General secretion pathway protein L	locus	ECA3101	PCC21_029250	NC16_14655	BCS7_14690	KKH3_28280	PC1_2852	W5S_1303	A7983_01330	KP22_12510	BJK05_09505	A0G03_12060	PB69LOC_03214
		orientation	-	-	-	-	-	-	+	-	+	-	-	-
		size	1278	1278	1278	1278	1278	1278	1278	1278	1278	1278	1278	1278
outK	General secretion pathway protein K	locus	ECA3102	PCC21_029260	NC16_14660	BCS7_14695	KKH3_28290	PC1_2853	W5S_1302	A7983_01335	KP22_12505	BJK05_09510	A0G03_12065	PB69LOC_03215
		orientation	-	-	-	-	-	-	+	-	+	-	-	-
		size	987	987	987	987	987	987	987	987	987	987	987	987
outJ	General secretion pathway protein J	locus	ECA3103	PCC21_029270	NC16_14665	BCS7_14700	KKH3_28300	PC1_2854	W5S_1301	A7983_01340	KP22_12500	BJK05_09515	A0G03_12070	PB69LOC_03216
		orientation	-	-	-		-	-	+	-	+	-	-	-
		size	600	651	651	561	633	651	612	612	561	651	561	651
outI	General secretion pathway protein I	locus	ECA3104	PCC21_029280	NC16_14670	BCS7_14705	KKH3_28310	PC1_2855	W5S_1300	A7983_01345	KP22_12495	BJK05_09520	A0G03_12075	PB69LOC_03217
		orientation	-	-	-		-	-	+	-	+	-	-	-
		size	366	366	366	366	366	366	366	366	366	366	366	366
outH	General secretion pathway protein H	locus	ECA3105	PCC21_029290	NC16_14675	BCS7_14710	KKH3_28320	PC1_2856	W5S_1299	A7983_01350	KP22_12490	BJK05_09525	A0G03_12080	PB69LOC_03218
		orientation	-	-	-		-	-	+	-	+	-	-	-
		size	567	567	567	567	567	567	567	567	567	567	567	567
outG	General secretion pathway protein G	locus	ECA3106	PCC21_029300	NC16_14680	BCS7_14715	KKH3_28330	PC1_2857	W5S_1298	A7983_01355	KP22_12485	BJK05_09530	A0G03_12085	PB69LOC_03219
		orientation	-	-	-		-	-	+	-	+	-	-	-
		size	441	471	471	399	456	474	441	441	441	471	441	456
outF	General secretion pathway protein F	locus	ECA3107	PCC21_029310	NC16_14685	BCS7_14720	KKH3_28340	PC1_2858	W5S_1297	A7983_01360	KP22_12480	BJK05_09535	A0G03_12090	PB69LOC_03220
		orientation	-	-	-		-	-	+	-	+	-	-	-
		size	1227	1227	1227	1227	1227	1227	1227	1227	1227	1227	1227	1227
outE	General secretion pathway protein E	locus	ECA3108	PCC21_029320	NC16_14690	BCS7_14725	KKH3_28350	PC1_2859	W5S_1296	A7983_01365	KP22_12475	BJK05_09540	A0G03_12095	PB69LOC_03221
		orientation	-	-	-		-	-	+	-	+	-	-	-
		size	1497	1497	1497	1497	1455	1497	1497	1497	1497	1497	1497	1497
outD	General secretion pathway protein D	locus	ECA3109	PCC21_029330	NC16_14695	BCS7_14730	KKH3_28360	PC1_2860	W5S_1295	A7983_01370	KP22_12470	BJK05_09545	A0G03_12100	PB69LOC_03222
		orientation	-	-	-		-	-	+	-	+	-	-	-
		size	2055	1923	2055	2055	2040	1923	1923	1922	2055	2055	1923	2040
outC	General secretion pathway protein C	locus	ECA3110	PCC21_029340	NC16_14700	BCS7_14735 †	KKH3_28370	PC1_2861	W5S_1294	A7983_01375	KP22_12465	BJK05_09550	A0G03_12105	PB69LOC_03223
		orientation	-	-	-		-	-	+	-	+	-	-	-
		size	864	864	864	863	774	864	858	858	864	864	864	864
pehX	Exo-poly-alpha-D-galacturonosidase (EC 3.2.1.82)	locus	ECA3111	PCC21_029350	NC16_14705	BCS7_14740	KKH3_28380	PC1_2862	W5S_1293	A7983_01380	KP22_12460	BJK05_09555	A0G03_12110	PB69LOC_03224
		orientation	-	-	-		-	-	+	-	+	-	-	-
		size	1980	1980	1980	1980	1980	1980	1980	1980	1980	1980	1980	1980
CDS	Pectate lyase precursor (EC 4.2.2.2)	locus	ECA3112	PCC21_029360	NC16_14710	BCS7_14745 †	KKH3_28390	PC1_2863	N/P	N/P	KP22_12455	BJK05_09560	A0G03_12115	PB69LOC_03225
		orientation	-	-	-		-	-			+	-	-	-
		size	1569	1569	1569	1568	1467	1569			1569	1569	1569	1569
outB	General secretion pathway protein B	locus	ECA3113	PCC21_029370	NC16_14715	BCS7_14750	KKH3_28400	PC1_2864	W5S_1292	A7983_01385	KP22_12450	BJK05_09565	A0G03_12120	PB69LOC_03226
		orientation	+	+	+		+	+	-	+	-	+	+	+
		size	576	570	570	570	570	573	564	573	573	570	576	570
outS	OutS lipoprotein precursor	locus	ECA3114	PCC21_029380	NC16_14720	BCS7_14755	KKH3_28410	PC1_2865	W5S_1291	A7983_01390	KP22_12445	BJK05_09570	A0G03_12125	PB69LOC_03227
		orientation	-	-	-		-	-	+	-	+	-	-	-
		size	414	414	414	414	450	414	414	414	414	414	414	414
N/P, non-predicted or not found gene
(+), positive orientation of the gene or forward; ( ̶ ) , negative orientation or reverse
†, Pseudo, incomplete or disrupted gene

## Sheet: Table S16. CWDE
Table S16. Comparison of the genes encoding the plant cell wall degrading enzymes (CWDE) among all Pectobacterium species. For each gene is provided the predicted coding protein as well as the locus in the genome, the orientation (strand) and the length or gene size (bp).
Enzyme class	GENES			Plant Cell Wall Degrading Enzymes (CWDE) in the Pectobacterium species and subspecies
	Gen Name	Product	Features	Pectobacterium atrosepticum SCRI1043	Pectobacterium carotovorum subsp. carotovorum PCC21	Pectobacterium carotovorum subsp. brasiliense BC1	Pectobacterium carotovorum subsp. odoriferum BCS7	Pectobacterium carotovorum subsp. actinidiae KKH3	Pectobacterium aroidearum PC1	Pectobacterium parmentieri SCC3193	Pectobacterium wasabiae CFBP 3304	Pectobacterium betavasculorum NCPPB2795	Pectobacterium polaris NIBIO 1392	Pectobacterium peruviense IFB5232	Candidatus Pectobacterium maceratum PB69
Pectate lyases	pelA	Pectate lyase I precursor Pel1	locus	ECA4067	PCC21_038500	NC16_19310	BCS7_19260	KKH3_37720	PC1_3858	W5S_4192	A7983_05310	KP22_13870	BJK05_14310	A0G03_10870	PB69LOC_03800
			orientation	+	+	+	+	+	+	+	+	-	+	+	+
			size	1125	1125	1125	1125	1125	1125	1125	1125	1125	1125	1125	1125
	pelB	Pectate lyase II precursor Pel2	locus	ECA4068	PCC21_038510	NC16_19315	BCS7_19265	KKH3_37730	PC1_3859	W5S_4193	A7983_05315	KP22_13865	BJK05_14315	A0G03_10875	PB69LOC_03801
			orientation	+	+	+	+	+	+	+	+	-	+	+	+
			size	1125	1128	1128	1125	1125	1125	1125	1125	1125	1128	1125	1125
	pelC	Pectate lyase III precursor Pel3	locus	ECA4069	PCC21_038520	NC16_19320	BCS7_19270	KKH3_37740	PC1_3860	W5S_4194	A7983_05320	KP22_13860	BJK05_14320	A0G03_10880	PB69LOC_03802
			orientation	+	+	+	+	+	+	+	+	-	+	+	+
			size	1125	1125	1125	1125	1125	1125	1125	1125	1125	1125	1125	1125
	pelI	Pectate lyase	locus	ECA1094	PCC21_010230	NC16_04910	BCS7_05195	KKH3_08410	PC1_0988	W5S_3319	A7983_14090	KP22_07875	BJK05_00180	A0G03_15485	PB69LOC_01529
			orientation	-	-	-	-	-	-	+	-	+	-	+	+
			size	1044	1044	1044	1044	1044	1056	1044	1044	1044	1044	1044	1044
	pelL	Pectate lyase L precursor	locus	ECA2553	PCC21_017800	NC16_09030	BCS7_08875 †	KKH3_17430	PC1_1773	W5S_1991	A7983_17505	KP22_03385	BJK05_03895	A0G03_00060	PB69LOC_01199
			orientation	-	+	+	+	+	+	+	+	+	+	+	-
			size	1314	1314	1314	1313	1314	1314	1314	1313	1314	1314	1314	1314
	pelW	Pectate disaccharide-lyase	locus	ECA2402	PCC21_019680	NC16_09710	BCS7_09865	KKH3_18800	PC1_1908	W5S_2143	A7983_18435	KP22_04390	BJK05_04570	A0G03_00725	PB69LOC_01067
			orientation	+	-	-	-	-	-	-	-	-	-	-	+
			size	1632	1632	1632	1632	1632	1632	1632	1632	1632	1632	1632	1632
	pelX	Exopolygalacturonate lyase	locus	ECA4510	PCC21_042370	NC16_21355	BCS7_21380	KKH3_42200	PC1_4259	W5S_4748	A7983_07710	KP22_18795	BJK05_16445	A0G03_20680	PB69LOC_03475
			orientation	+	+	-	+	+	-	-	+	-	+	+	+
			size	2235	2235	2235	2235	2235	2235	2235	2235	2235	2235	2235	2235
	pelZ	Pectate lyase	locus	ECA4070	PCC21_038530	NC16_19325	BCS7_19275	KKH3_37750	PC1_3861	W5S_4195	A7983_05325	KP22_13855	BJK05_14325	A0G03_10885	PB69LOC_03803
			orientation	+	+	+	+	+	+	+	+	-	+	+	+
			size	1278	1278	1278	1278	1278	1296	1278	1278	1278	1278	1278	1278
	hrpW	Type III effector HrpW, hairpin with pectate lyase domain	locus	ECA2112	PCC21_022630	NC16_11070	BCS7_11155	KKH3_21520	PC1_2182	N/P	N/P	KP22_05580	BJK05_05940	A0G03_02070	PB69LOC_00794
			orientation	-	+	+	+	+	+			+	+	+	-
			size	1440	1482	1482	1473	1419	1470			1434	1443	1479	1476
		Pectate lyase	locus	ECA3112	PCC21_029360	NC16_14710	BCS7_14745 †	KKH3_28390	PC1_2863	N/P	N/P	KP22_12455	BJK05_09560	A0G03_12115	PB69LOC_03225
			orientation	-	-	-	-	-	-			+	-	-	-
			size	1569	1569	1569	1568	1569	1569			1569	1569	1569	1569
		Periplasmic pectate lyase	locus	ECA2135	PCC21_022490	NC16_10995	BCS7_11020	KKH3_21450	PC1_2170	W5S_2484	A7983_19865	N/P	BJK05_05855	A0G03_02000	PB69LOC_00810
			orientation	-	+	+	+	+	+	+	+		+	+	-
			size	1707	1707	1707	1707	1707	1707	1707	1707		1707	1707	1707
Pectin lyase	pnl	Pectin lyase	locus	ECA1499	PCC21_014030	NC16_06955	BCS7_06950	KKH3_12920	PC1_1371	W5S_1691	A7983_22620	KP22_01815	BJK05_02135	A0G03_18770	PB69LOC_02967
			orientation	+	+	+	+	+	+	+	-	+	+	-	-
			size	945	945	945	945	945	945	945	945	945	945	945	945
Pectin acetylesterases	paeX	Endo-1,4-beta-xylanase	locus	ECA2408	PCC21_019620	NC16_09680	BCS7_09835	KKH3_18740	PC1_1902	W5S_2136	A7983_18405	KP22_04360	BJK05_04540	A0G03_00695	PB69LOC_01073
			orientation	+	-	-	-	-	-	-	-	-	-	-	+
			size	963	954	954	954	954	963	957	957	963	954	963	945
	paeY	Pectin acetylesterase; Rhamnogalacturonan acetylesterase	locus	ECA3252	PCC21_030840	NC16_15585	BCS7_15435	KKH3_29960	PC1_3046	W5S_1139	A7983_02105	KP22_18180	BJK05_10390	A0G03_12870	PB69LOC_03670
			orientation	+	+	+	+	+	+	-	+	+	+	+	+
			size	1659	1659	1659	1659	1659	1659	1659	1659	1659	1659	1659	1659
Pectin methylesterases	pemA	Pectinesterase	locus	ECA3253	PCC21_030850	NC16_15590	BCS7_15440	KKH3_29970	PC1_3047	W5S_1138	A7983_02110	KP22_18185	BJK05_10395	A0G03_12875	PB69LOC_03671
			orientation	+	+	+	+	+	+	-	+	+	+	+	+
			size	1107	1107	1107	1107	1107	1107	1107	1107	1107	1107	1107	1107
	pemB	Pectin methylesterase	locus	ECA0107	PCC21_000960	NC16_20760	BCS7_00330	KKH3_43390	PC1_4146	W5S_4605	A7983_08425	KP22_15230	BJK05_17065	A0G03_14590	PB69LOC_04086
			orientation	-	-	+	-	-	+	+	-	-	-	+	+
			size	1197	1203	1197	1203	1203	1203	1203	1203	1203	1203	1203	1203
Polygalacturonases	pehA	Endopolygalacturonase	locus	ECA1095	PCC21_010240	NC16_04915	BCS7_05200	KKH3_RS03975	PC1_0989	W5S_3318	A7983_14095	KP22_07870	BJK05_00185	A0G03_15480	PB69LOC_01528
			orientation	+	+	+	+	+	+	-	+	-	+	-	-
			size	1209	1209	1209	1209	1208	1209	1209	1209	1209	1209	1209	1209
	pehK	Polygalacturonase	locus	ECA3552	PCC21_033770	NC16_17040	BCS7_17010	KKH3_32730	PC1_3371	N/P	N/P	KP22_12195	BJK05_11875	A0G03_18245	PB69LOC_02423
			orientation	+	+	+	+	+	+			-	+	+	+
			size	1335	1335	1335	1335	1335	1335			1335	1335	1335	1335
	pehN	Polygalacturonase	locus	ECA1190	PCC21_011240	NC16_05395	BCS7_05675	KKH3_09450	PC1_1092	W5S_3221	A7983_14585	KP22_00505	BJK05_00680	A0G03_10450	PB69LOC_00006
			orientation	+	+	+	+	+	+	-	+	+	+	-	+
			size	1383	1383	1383	1383	1383	1383	1383	1383	1383	1383	1383	1383
	pehX	Exo-poly-alpha-D-galacturonosidase	locus	ECA3111	PCC21_029350	NC16_14705	BCS7_14740	KKH3_28380	PC1_2862	W5S_1293	A7983_01380	KP22_12460	BJK05_09555	A0G03_12110	PB69LOC_03224
			orientation	+	-	-	-	-	-	+	-	+	-	-	-
			size	1980	1980	1980	1980	1980	1980	1980	1980	1980	1980	1980	1980
		Glycoside hydrolase family 28	locus	N/P	N/P	N/P	N/P	N/P	PC1_2125	N/P	N/P	N/P	N/P	N/P	N/P
			orientation						-
			size						1314
Cellulases	celB (celS)	Glycoside hydrolase	locus	ECA2827	PCC21_015250	N/P	BCS7_07535	KKH3_14460	PC1_1503	W5S_2949	A7983_16015	KP22_02225	N/P	A0G03_05910	PB69LOC_01463
			orientation	+	-		-	-	-	+	-	-		+	+
			size	795	795		795	795	795	795	795	795		795	795
	celV	Endo-1,3-beta-glucanase	locus	ECA1981	PCC21_024390	NC16_11725	BCS7_11780	KKH3_22720	PC1_2337	W5S_2582	A7983_20410	KP22_06115	BJK05_06530	A0G03_02725	PB69LOC_00663
			orientation	+	-	-	-	-	-	-	-	-	-	-	+
			size	1521	1530	1518	1527	1518	1518	1518	1527	1518	1530	1518	1527
	bcsZ	Beta-1,4-glucanase	locus	ECA4373	PCC21_041330	NC16_00310	BCS7_20850	KKH3_41050	PC1_0074	W5S_0072	A7983_07080	KP22_19965	BJK05_15810	A0G03_13520	PB69LOC_03361
			orientation	+	+	-	+	+	-	-	+	-	+	+	+
			size	1116	1116	1116	1116	1116	1116	1116	1116	1116	1116	1116	1116
Oligo - galacturonide lyase	ogl	Oligogalacturonide lyase	locus	ECA2426	PCC21_019440	NC16_09590	BCS7_09745	KKH3_18540	PC1_1884	W5S_2117	A7983_18310	KP22_04270	BJK05_04450	A0G03_00605	PB69LOC_01091
			orientation	-	+	+	+	+	+	+	+	+	+	+	-
			size	1167	1167	1167	1167	1167	1167	1167	1167	1167	1167	1167	1167
Rhamno - galacturonate lyase	rhiE	Rhamnogalacturonate lyase	locus	ECA0804	PCC21_007150	NC16_03415	BCS7_03460 †	KKH3_05330	PC1_0682	W5S_0801	A7983_11980	KP22_09170	BJK05_20465	A0G03_07870	PB69LOC_01895
			orientation	+	+	+	+	+	+	+	+	-	+	-	-
			size	1698	1698	1698	1697	1698	1698	1683	1698	1704	1713	1713	1698
Proteases	prtW	Secreted alkaline metalloproteinase; Serine 3-dehydrogenase	locus	ECA2785	PCC21_015770	NC16_08105	BCS7_07785	KKH3_15070	PC1_1553	W5S_2894	A7983_16280	KP22_02475	BJK05_02925	A0G03_05680	PB69LOC_01410
			orientation	-	+	+	+	+	+	-	+	+	+	-	-
			size	1410	1431	1431	1431	1440	1431	1425	1428	1440	1431	1425	1431
	prt1	Extracellular metalloprotease; Peptidase M4	locus	ECA3211	PCC21_030420	NC16_15380	BCS7_15235	KKH3_29580	PC1_3006	W5S_1176	A7983_01910	KP22_17985	BJK05_10185	A0G03_12670	PB69LOC_03629
			orientation	+	+	+	+	+	+	-	+	+	+	+	+
			size	1044	1044	1044	1044	1044	1044	1044	1044	1044	1044	1044	1044
		Peptidase S53; Kumamolysin	locus	ECA1450	PCC21_013560	NC16_06530	BCS7_06765 †	KKH3_11910	PC1_1326	W5S_2993	A7983_15765	N/P	BJK05_01830	A0G03_19000	PB69LOC_00270
			orientation	+	+	+	-	+	+	-	+		+	-	+
			size	1620	1629	1629	1606	1629	1623	1623	1623		1629	1620	1629
	lasA	Staphylolytic protease preproenzyme	locus	ECA2007	PCC21_023550	NC16_11560	BCS7_11605	KKH3_22410	PC1_2287	N/P	N/P	KP22_05985	BJK05_06385	A0G03_02560	PB69LOC_00697
			orientation	-	+	+	+	+	+			+	+	+	-
			size	840	840	840	840	840	846			828	840	840	840
		N-acetyl-L,L-diaminopimelate deacetylase	locus	ECA2160	PCC21_022230	NC16_10885	BCS7_10915	KKH3_21210	PC1_2147	W5S_2461	A7983_19765	KP22_05460	BJK05_05750	A0G03_01870	PB69LOC_00835
			orientation	-	+	+	+	+	+	+	+	+	+	+	-
			size	1197	1197	1197	1185	1197	1197	1197	1197	1197	1197	1197	1197
		Peptidase M20	locus	ECA2074	PCC21_022960	NC16_11265	BCS7_11335	KKH3_21890	PC1_2217	W5S_2503	A7983_19990	KP22_05735	BJK05_06115	A0G03_02265	PB69LOC_00758
			orientation	-	+	+	+	+	+	+	+	+	+	+	-
			size	1422	1401	1401	1419	1419	1419	1407	1407	1404	1401	1419	1419
	pqqL	Putative zinc protease	locus	ECA0879	PCC21_007830	NC16_03835	BCS7_03880	KKH3_06220	PC1_0761	W5S_0891	A7983_12280	N/P	BJK05_20785	A0G03_16605	PB69LOC_01803
			orientation	+	+	+	+	+	+	+	+		+	-	-
			size	2775	2775	2769	2775	2775	2775	2778	2778		2775	2775	2775
		Acetylornithine deacetylase	locus	ECA1988	PCC21_024270	NC16_11655	BCS7_11710	KKH3_22590	PC1_2325	W5S_2575	A7983_20375	N/P	BJK05_06470	A0G03_02665	PB69LOC_00675
			orientation	+	-	-	-	-	-	-	-		-	-	+
			size	1545	1545	1545	1545	1545	1545	1545	1545		1545	1545	1545
		D-alanyl-D-alanine carboxypeptidase	locus	ECA1290	PCC21_011920	NC16_05690	BCS7_05995	KKH3_10290	PC1_1168	W5S_3161	A7983_14895	KP22_00855	BJK05_00985	A0G03_09930	PB69LOC_00105
			orientation	-	-	-	-	-	-	+	-	-	-	+	-
			size	675	675	675	675	675	675	675	675	675	675	675	675
		N-acetyl-L,L-diaminopimelate deacetylase	locus	ECA4192	PCC21_039700	NC16_19915	BCS7_19950	KKH3_39460	PC1_3992	W5S_4341	A7983_06035	KP22_19140	BJK05_14930	A0G03_11515	PB69LOC_03928
			orientation	-	-	-	-	-	-	-	-	-	-	-	-
			size	1158	1158	1158	1158	1158	1158	1158	1158	1158	1158	1158	1158
		Peptidase M3	locus	ECA2771	PCC21_016040	NC16_08250	BCS7_07915 †	KKH3_15340	PC1_1581	W5S_2864	A7983_16410	KP22_02530	BJK05_03055	A0G03_05540	PB69LOC_01382
			orientation	-	+	+	+	+	+	-	+	+	+	-	-
			size	1869	1869	1869	1868	1860	1869	1869	1869	1869	1869	1866	1869
		Zn-dependent protease M48 with chaperone function	locus	ECA0388	PCC21_003960	NC16_01790	BCS7_01980	KKH3_01630	PC1_0378	W5S_0441	A7983_10145	KP22_14275	BJK05_18710	A0G03_07050	PB69LOC_02215
			orientation	+	+	+	+	+	+	+	+	+	+	-	-
			size	1038	1038	1038	1038	1038	1038	1038	1038	1038	1038	1038	1038
		Peptidase S58	locus	ECA0134	PCC21_001310	NC16_20600	BCS7_00485 †	KKH3_43640	PC1_4112	W5S_4553	A7983_08545	KP22_17845	BJK05_17230	A0G03_14455	PB69LOC_04055
			orientation	-	-	+	-	-	+	+	-	+	-	+	+
			size	1083	1059	1059	934	1059	1059	1086	1083	1083	1059	1083	1059
	dppA	D-aminopeptidase dipeptide-binding protein DppA	locus	ECA0133	PCC21_001300	NC16_20605	BCS7_00480	KKH3_43630	PC1_4113	W5S_4554	A7983_08540	KP22_17850	BJK05_17225	A0G03_14460	PB69LOC_04056
			orientation	-	-	+	-	-	+	+	-	+	-	+	+
			size	822	822	822	822	822	822	822	822	822	822	822	822
		Tripeptide aminopeptidase	locus	ECA2802	PCC21_015570	NC16_08015	BCS7_07695	KKH3_14820	PC1_1530	W5S_2916	A7983_16170	KP22_03805	BJK05_02805	A0G03_05765	PB69LOC_01431
			orientation	+	-	-	-	+	-	+	-	+	-	+	+
			size	1230	1230	1230	1230	1230	1236	1230	1230	1233	1230	1230	1230
		Peptidase M20	locus	ECA2964	N/P	N/P	BCS7_14405	KKH3_26750	N/P	N/P	A7983_00560	KP22_13155	N/P	N/P	PB69LOC_03023
			orientation	-			-	-			-	+			-
			size	1218			1200	1218			1218	1218			1218
		N-acyl-L-amino acid amidohydrolase	locus	ECA1004	PCC21_009470	NC16_04535	BCS7_04880	N/P	N/P	N/P	A7983_13785	N/P	BJK05_21670	A0G03_15870	PB69LOC_01610
			orientation	-	-	-	-				-		-	+	+
			size	1353	1266	1260	1254				1353		1293	1353	1254
		Extracellular serine protease precursor	locus	ECA0980	PCC21_009100	NC16_04335	N/P	N/P	N/P	N/P	N/P	N/P	BJK05_21475	N/P	PB69LOC_01652
			orientation	+	+	+							+		-
			size	3111	3138	3138							3009		3093
		Peptidase C39	locus	ECA2515	N/P	N/P	N/P	N/P	N/P	W5S_2036	N/P	N/P	N/P	N/P	N/P
			orientation	+						-
			size	585						585
		Hydrolase	locus	ECA3785	PCC21_035540	NC16_17895	BCS7_17860	KKH3_34600	PC1_3562	W5S_3888	A7983_03775	KP22_11345	BJK05_12825	A0G03_16740	PB69LOC_02621
			orientation	-	-	-	-	-	-	-	-	+	-	-	-
			size	1188	1179	1179	1179	1179	1179	1179	1179	1188	1179	1179	1188
		Peptidase M50	locus	N/P	N/P	N/P	N/P	N/P	PC1_0472	N/P	N/P	N/P	N/P	N/P	N/P
			orientation						-
			size						2109
		Omptin family outer membrane protease 7	locus	N/P	N/P	N/P	N/P	N/P	N/P	W5S_1274	A7983_01475	N/P	N/P	N/P	N/P
			orientation							+	-
			size							948	948
		Serine protease	locus	N/P	N/P	N/P	N/P	N/P	N/P	W5S_4075	A7983_04695	N/P	N/P	N/P	N/P
			orientation							+	+
			size							3033	3033
		Dienelactone hydrolase	locus	N/P	PCC21_027410	NC16_13785	N/P	N/P	PC1_2675	N/P	A7983_00485	N/P	BJK05_08480	A0G03_04180	PB69LOC_02988
			orientation		+	+			+		+		+	+	+
			size		1173	1173			1173		1173		1173	1173	1188
		Peptidase S8 and S53 subtilisin kexin sedolisin	locus	N/P	PCC21_011870	N/P	BCS7_05970	N/P	PC1_1156	N/P	N/P	N/P	N/P	N/P	PB69LOC_00100
			orientation		-		-		-						-
			size		2946		2955		2940						2964
		Peptidase S9 prolyl oligopeptidase	locus	N/P	N/P	N/P	N/P	N/P	PC1_1154	N/P	N/P	N/P	N/P	N/P	N/P
			orientation						+
			size						2304
The plant cell wall degrading enzymes (PCWDE) across the Pectobacterium genus were selected based upon previous studies published for the specis P. c. subsp. carotovorum PCC21 (Lee et al., 2013), P. parmenteri SCC3193 (Nykyri et al., 2012), P. atrosepticum (Bell et al., 2004) and the compoartive genomic analysis between three Pectobacterium species reported by Glasner et al., 2008.
N/P, non-predicted or not found gene
(+), positive orientation of the gene or forward; ( ̶ ), negative orientation or reverse
†, Pseudo, incomplete or disrupted gene

## Sheet: Table S17 - Type IIISS
Table S17. Type III Secretion System (T3SS) cluster genes among the Pectobacterium species. For each gene is provided the predicted coding protein as well as the locus in the genome, the orientation (strand) and the length or size (bp)
GENES			Pectobacterium species and subspecies
Name	Product	Features	Pectobacterium atrosepticum SCRI1043	Pectobacterium carotovorum subsp. carotovorum PCC21	Pectobacterium carotovorum subsp. brasiliense BC1	Pectobacterium carotovorum subsp. odoriferum BCS7	Pectobacterium carotovorum subsp. actinidiae KKH3	Pectobacterium aroidearum PC1	Pectobacterium betavasculorum NCPPB2795	Pectobacterium polaris NIBIO 1392	Pectobacterium peruviense IFB5232	Candidatus Pectobacterium maceratum PB69
hrcU	Type III secretion inner membrane protein (YscU,SpaS,EscU,HrcU,SsaU, homologous to flagellar export components)	locus	ECA2076	PCC21_022940	NC16_11255	BCS7_11325	KKH3_21870	PC1_2215	KP22_05725	BJK05_06105	A0G03_02240	PB69LOC_00760
		orientation	-	+	+	+	+	+	+	+	+	-
		size	1080	1080	1080	1080	1080	1080	1080	1080	1080	1080
hrcT	Type III secretion inner membrane protein (YscT,HrcT,SpaR,EscT,EpaR1,homologous to flagellar export components)	locus	ECA2077	PCC21_022930	NC16_11250	BCS7_11320	KKH3_21860	PC1_2214	KP22_05720	BJK05_06100	A0G03_02235	PB69LOC_00761
		orientation	-	+	+	+	+	+	+	+	+	-
		size	801	804	804	804	804	801	801	801	801	804
hrcS	Type III secretion inner membrane protein (YscS,homologous to flagellar export components)	locus	ECA2078	PCC21_022920	NC16_11245	BCS7_11315	KKH3_21850	PC1_2213	KP22_05715	BJK05_06095	A0G03_02230	PB69LOC_00762
		orientation	-	+	+	+	+	+	+	+	+	-
		size	261	261	261	261	261	261	261	261	261	261
hrcR	Type III secretion inner membrane protein (YscR,SpaR,HrcR,EscR,homologous to flagellar export components)	locus	ECA2079	PCC21_022910	NC16_11240	BCS7_11310	KKH3_21840	PC1_2212	KP22_05710	BJK05_06090	A0G03_02225	PB69LOC_00763
		orientation	-	+	+	+	+	+	+	+	+	-
		size	654	654	654	654	654	654	654	654	654	654
hrcQ	Type III secretion inner membrane protein (YscQ,homologous to flagellar export components)	locus	ECA2080	PCC21_022900	NC16_11235	BCS7_11305	KKH3_21830	PC1_2211	KP22_057055	BJK05_06085	A0G03_02220	PB69LOC_00764
		orientation	-	+	+	+	+	+	+	+	+	-
		size	1218	1173	1161	1173	1146	1161	1158	1146	1194	1146
hrpP	type III secretion protein HrpP	locus	ECA2081	PCC21_022890	NC16_11230	BCS7_11300	KKH3_21820	PC1_2210	KP22_05700	BJK05_06080	A0G03_02215	PB69LOC_00765
		orientation	-	+	+	+	+	+	+	+	+	-
		size	522	534	534	534	522	546	516	534	522	534
hrpO	Type III secretion spans bacterial envelope protein (YscO)	locus	ECA2082	PCC21_RS11325	NC16_11225	BCS7_11295	KKH3_21810	PC1_2209	KP22_05695	BJK05_06075	A0G03_02210	PB69LOC_00766
		orientation	-	+	+	+	+	+	+	+	+	-
		size	438	437	438	438	438	438	438	438	438	438
hrcN	Type III secretion cytoplasmic ATP synthase (EC 3.6.3.14, YscN,SpaL,MxiB,HrcN,EscN)	locus	ECA2083	PCC21_022860	NC16_11220	BCS7_11290 †	KKH3_21800	PC1_2208	KP22_05690	BJK05_06070	A0G03_02205	PB69LOC_00767
		orientation	-	+	+	+	+	+	+	+	+	-
		size	1368	1368	1368	1363	1368	1368	1365	1368	1368	1368
hrpQ	type III secretion protein HrpQ	locus	ECA2084	PCC21_022850	NC16_11215	BCS7_11285 †	KKH3_21790	PC1_2207	KP22_05685	BJK05_06065	A0G03_02200	PB69LOC_00768
		orientation	-	+	+	+	+	+	+	+	+	-
		size	936	936	936	936	936	930	930	936	936	936
hrcV	Type III secretion inner membrane channel protein (LcrD,HrcV,EscV,SsaV)	locus	ECA2085	PCC21_022840	NC16_11210	BCS7_11280 †	KKH3_21780	PC1_2206	KP22_05680	BJK05_06060	A0G03_02195	PB69LOC_00769
		orientation	-	+	+	+	+	+	+	+	+	-
		size	2103	2103	2103	2084	2103	2103	2103	2103	2103	2103
hrpJ	Type III secretion outermembrane contact sensing protein (YopN,Yop4b,LcrE) / Type III secretion outermembrane negative regulator of secretion (TyeA)	locus	ECA2086	PCC21_022830	NC16_11205	BCS7_11275	KKH3_21770	PC1_2205	KP22_05675	BJK05_06055	A0G03_02190	PB69LOC_00770
		orientation	-	+	+	+	+	+	+	+	+	-
		size	1191	1209	1209	1209	1413	1209	1209	1209	1191	1209
hrpL	RNA polymerase sigma factor RpoE	locus	ECA2087	PCC21_022820	NC16_11200	BCS7_11270	KKH3_21760	PC1_2204	KP22_05670	BJK05_06050	A0G03_02185	PB69LOC_00771
		orientation	+	-	-	-	-	-	-	-	-	+
		size	543	546	546	546	543	546	543	546	546	546
hrpX	Probable two-component sensor, near polyamine transporter	locus	ECA2088	PCC21_022810	NC16_11195	BCS7_11265	KKH3_21750	PC1_2203	KP22_05665	BJK05_06045	A0G03_02180	PB69LOC_00772
		orientation	+	-	-	-	-	-	-	-	-	+
		size	1437	1470	1470	1470	1470	1470	1470	1470	1470	1467
hrpY	Two-component transcriptional response regulator, LuxR family	locus	ECA2089	PCC21_022800	NC16_11190	BCS7_11260 †	KKH3_21740	PC1_2202	KP22_05660	BJK05_06040	A0G03_02175	PB69LOC_00773
		orientation	+	-	-	-	-	-	-	-	-	+
		size	642	642	642	641	642	642	642	642	642	642
hrpS	sigma-54-dependent enhancer-binding protein	locus	ECA2090	PCC21_022790	NC16_11185	BCS7_11255	KKH3_21730	PC1_2201	KP22_05655	BJK05_06035	A0G03_02170	PB69LOC_00774
		orientation	+	-	-	-	-	-	-	-	-	+
		size	1065	1071	1071	1050	1041	1059	1005	1056	1095	1056
____	C-di-GMP phosphodiesterase A-related protein	locus	ECA2091	PCC21_022780	NC16_11180	BCS7_11250	KKH3_21720	PC1_2200	KP22_05650	BJK05_06030	A0G03_02165	PB69LOC_00775
		orientation	-	+	+	+	+	+	+	+	+	-
		size	1581	1596	1596	1581	1536	1581	1581	1581	1581	1590
____	hypothetical protein	locus	N/P	N/P	N/P	N/P	KKH3_21710	N/P	N/P	N/P	N/P	N/P
		orientation					-
		size					204
hrpA	Hrp pili protein hrpA (TTSS pilin hrpA)	locus	ECA2093	PCC21_022770	NC16_11175	BCS7_11245	KKH3_21700	PC1_2199	KP22_05645	BJK05_06025	A0G03_02160	PB69LOC_00776
		orientation	+	-	-	-	-	-	-	-	-	+
		size	207	207	207	207	207	207	207	207	207	207
hrpB	type III secretion protein HrpB(Pto)	locus	ECA2094	PCC21_022760	NC16_11170	BCS7_11240	KKH3_21690	PC1_2198	KP22_05640	BJK05_06020	A0G03_02155	PB69LOC_00777
		orientation	+	-	-	-	-	-	-	-	-	+
		size	372	372	372	372	372	372	372	372	372	372
hrcJ	Type III secretion bridge between inner and outermembrane lipoprotein (YscJ,HrcJ,EscJ, PscJ)	locus	ECA2095	PCC21_022750	NC16_11165	BCS7_11235 †	KKH3_21680	PC1_2197	KP22_05635	BJK05_06015	A0G03_02150	PB69LOC_00778
		orientation	+	-	-	-	-	-	-	-	-	+
		size	768	768	768	764	768	768	768	765	768	768
hrpD	type III secretion protein HrpD	locus	ECA2096	PCC21_022740	NC16_11160	BCS7_11230	KKH3_21670	PC1_2196	KP22_05630	BJK05_06010	A0G03_02145	PB69LOC_00779
		orientation	+	-	-	-	-	-	-	-	-	+
		size	633	630	630	630	609	633	621	633	621	630
hrpE	Type III secretion cytoplasmic protein (YscL)	locus	ECA2097	PCC21_022730	NC16_11155	BCS7_11225 †	KKH3_21660	PC1_2195	KP22_05625	BJK05_06005	A0G03_02140	PB69LOC_00780
		orientation	+	-	-	-	-	-	-	-	-	+
		size	603	600	600	599	603	600	600	600	600	600
hrpF	type III secretion proteinHPr kinase	locus	ECA2098	PCC21_022720	NC16_11150	BCS7_11220	KKH3_21650	PC1_2194	KP22_05620	BJK05_06000	A0G03_02135	PB69LOC_00781
		orientation	+	-	-	-	-	-	-	-	-	+
		size	225	225	225	225	225	225	225	225	225	225
hrpG	type III secretion protein HrpG	locus	ECA2099	PCC21_022710	NC16_11145	BCS7_11215	KKH3_21640	PC1_2193	KP22_05615	BJK05_05995	A0G03_02130	PB69LOC_00782
		orientation	+	-	-	-	-	-	-	-	-	+
		size	435	435	435	435	411	435	435	435	435	411
hrcC	Type III secretion outermembrane pore forming protein (YscC,MxiD,HrcC, InvG)	locus	ECA2100	PCC21_022700	NC16_11140	BCS7_11210	KKH3_21630	PC1_2192	KP22_05610	BJK05_05990	A0G03_02125	PB69LOC_00783
		orientation	+	-	-	-	-	-	-	-	-	+
		size	2070	2070	2070	2070	2070	2070	2070	2070	2070	2070
hrpT	type III secretion protein HrpT	locus	ECA2101	PCC21_022690	NC16_11135	BCS7_11205	KKH3_21620	PC1_2191	KP22_05605	BJK05_05985	A0G03_02120	PB69LOC_00784
		orientation	+	-	-	-	-	-	-	-	-	+
		size	192	192	192	192	192	192	192	192	192	192
hrpV	Negative regulator of hrp expression HrpV	locus	ECA2102	PCC21_022680	NC16_11130	BCS7_11200	KKH3_21610	PC1_2190	KP22_05600	BJK05_05980	A0G03_02115	PB69LOC_00785
		orientation	+	-	-	-	-	-	-	-	-	+
		size	348	348	348	348	393	348	348	348	348	348
hrpN	Harpin hrpN (Harpin-Ech)	locus	ECA2103	PCC21_022670	NC16_11125	BCS7_11195	KKH3_21600	PC1_2189	KP22_05595	BJK05_05975	A0G03_02110	PB69LOC_00786
		orientation	+	-	-	-	-	-	-	-	-	+
		size	1116	1071	1071	1071	1107	1083	1113	1074	1116	1071
____	VgrG protein	locus	ECA2104	N/P	NC16_11120	BCS7_11190 †	KKH3_21590	PC1_2188	N/P	BJK05_05970	A0G03_02105	PB69LOC_00787
		orientation	+		-	-	-	-		-	-	+
		size	2028		2028	2027	132	1971		2028	2028	2028
____	hypothetical protein	locus	ECA2105	PCC21_022660	NC16_11115	BCS7_11185	KKH3_21580	PC1_2187	N/P	BJK05_05965	A0G03_02100	PB69LOC_00788
		orientation	+	+	-	-	-	-		-	-	+
		size	798	954	798	798	489	813		798	798	798
____	hypothetical protein	locus	ECA2106	PCC21_022650	NC16_11110	BCS7_11180	KKH3_21570	PC1_2186	N/P	BJK05_05960	A0G03_02095	PB69LOC_00789
		orientation	+	+	-	-	-	-		-	-	+
		size	1995	1329	1995	1995	858	1608		1994	1995	1995
____	hypothetical protein	locus	ECA2107	N/P	NC16_11105	BCS7_11175	KKH3_21560	PC1_2185	N/P	BJK05_05955	A0G03_02090	PB69LOC_00790
		orientation	+		-	-	-	-		-	-	+
		size	702		699	705	192	939		699	708	708
____	hypothetical protein	locus	ECA2108	N/P	NC16_11100	BCS7_11170 †	KKH3_21550	N/P	N/P	N/P	A0G03_02085	PB69LOC_00791
		orientation	+		-	-	-				-	+
		size	711		709	698	1338				699	699
____	hypothetical protein	locus	ECA2109	N/P	NC16_11095	N/P	KKH3_21540	N/P	N/P	N/P	N/P	N/P
		orientation	+		-		-
		size	708		699		114
	hypothetical protein	locus	N/P	N/P	NC16_11090	N/P	N/P	N/P	N/P	N/P	N/P	N/P
____		orientation			-
		size			707
	hypothetical protein	locus	N/P	N/P	NC16_11085	N/P	N/P	N/P	N/P	N/P	N/P	N/P
____		orientation			-
		size			273
PAAR protein (TVISS)	Type VI secretion system PAAR-repeat protein	locus	ECA2110	N/P	NC16_11080	BCS7_11165	N/P	PC1_2184	N/P	BJK05_05950	A0G03_02080	PB69LOC_00792
		orientation	+		-	-		-		-	-	+
		size	267		267	267		267		267	267	267
hrpW-specific chaperone	potential HrpW-specific chaperone	locus	ECA2111	PCC21_022640	NC16_11075	BCS7_11160	KKH3_21530	PC1_2183	KP22_05585	BJK05_05945	A0G03_02075	PB69LOC_00793
		orientation	-	+	+	+	+	+	+	+	+	-
		size	324	324	324	324	324	324	324	324	324	324
hrpW	Type III effector HrpW, hairpin with pectate lyase domain	locus	ECA2112	PCC21_022630	NC16_11070	BCS7_11155	KKH3_21520	PC1_2182	KP22_05580	BJK05_05940	A0G03_02070	PB69LOC_00794
		orientation	-	+	+	+	+	+	+	+	+	-
		size	1440	1482	1482	1473	1419	1470	1434	1443	1479	1476
dspE	Type III effector protein AvrE1	locus	ECA2113	PCC21_022620	NC16_11065	BCS7_11150	KKH3_21510	PC1_2181	KP22_05575	BJK05_05935	A0G03_02065	PB69LOC_00795
		orientation	+	-	-	-	-	-	-	-	-	+
		size	4845	4884	4884	4884	5097	4884	5124	4884	4896	4884
dspF	putative avirulence protein	locus	ECA2114	PCC21_022610	NC16_11060	BCS7_11145 †	KKH3_21500	PC1_2180	KP22_05570	BJK05_05930	A0G03_02060	PB69LOC_00796
		orientation	+	-	-	-	-	-	-	-	-	+
		size	423	423	423	422	423	423	423	423	423	423
____	Transcriptional regulator, GntR family	locus	ECA2115	PCC21_022600	NC16_11055	BCS7_11140 †	KKH3_21490	PC1_2179	KP22_05565	BJK05_05925	A0G03_02055	PB69LOC_00797
		orientation	-	+	+	+	+	+	+	+	+	-
		size	666	666	666	645	666	666	666	666	666	666
T3SS-secreted protein located downstream of the T3SS cluster
hrpK	Type III efector protein HrpK	locus	N/P	PCC21_022460	NC16_10980	N/P	KKH3_21410	PC1_2167	N/P	BJK05_05840	A0G03_01985	PB69LOC_00813
		orientation		-	-		-	-		-	-	+
		size		1761	1761		1545	1761		1764	1752	1764
The variable region that interrupts the T3SS is marked in bold dark red
N/P, non-predicted or not found gene
(+), positive orientation of the gene or forward; ( ̶ ), negative orientation or reverse
† Pseudo, incomplete or disrupted gene

## Sheet: Table S18 - Type IVSS
Table S18. Type IV Secretion System (T4SS) cluster genes among the Pectobacterium species. For each gene is provided the predicted coding protein as well as the locus in the genome, the orientation (strand) and the length or size (bp)
GENES			Pectobcaterium species and subspecies
Name	Product	Features	Pectobacterium atrosepticum SCRI1043	Pectobacterium carotovorum subsp. brasiliense BC1		Pectobacterium carotovorum subsp. actinidiae KKH3	Pectobacterium parmentieri SCC3193	Pectobacterium wasabiae CFBP 3304	Pectobacterium betavasculorum NCPPB2795
				Cluster 1	Cluster 2
virB11	ATPase required for both assembly of type IV secretion complex and secretion of T-DNA complex, VirB11	locus	ECA1613	NC16_06795	NC16_07665	KKH3_26410	W5S_1616	A7983_22785	KP22_21210
		orientation	-	-	-	+	-	+	+
		size	1017	1017	1017	1017	1017	1017	1026
____	Hypothetical protein	locus	N/P	N/P	N/P	N/P	N/P	N/P	KP22_21205
		orientation							+
		size							423
virB10	Inner membrane protein of type IV secretion of T-DNA complex, TonB-like, VirB10	locus	ECA1614	NC16_06800	NC16_07670	KKH3_26400	W5S_1617	A7983_22780	KP22_21200
		orientation	-	-	-	+	-	+	+
		size	1320	1233	1233	1233	1218	1233	1260
virB9	Outer membrane and periplasm component of type IV secretion of T-DNA complex, has secretin-like domain, VirB9	locus	ECA1615	NC16_06805	NC16_07675	KKH3_26390	W5S_1618	A7983_22775	KP22_21195
		orientation	-	-	-	+	-	+	+
		size	894	891	891	891	891	891	906
virB8	Inner membrane protein forms channel for type IV secretion of T-DNA complex, VirB8	locus	ECA1616	NC16_06810	NC16_07680	KKH3_26380	W5S_1619	A7983_22770	KP22_21190
		orientation	-	-	-	+	-	+	+
		size	684	684	684	684	684	684	684
virB7	Putative conjugal transfer protein	locus	ECA1616A	NC16_06815	NC16_07685	KKH3_26370	W5S_1620	N/P	KP22_21185
		orientation	-	+	-	+	-		+
		size	141	222	141	141	141		138
virB6	Inner membrane protein of type IV secretion of T-DNA complex, VirB6	locus	ECA1617	NC16_06820	NC16_07690	KKH3_26360	W5S_1621	A7983_22765	KP22_21180
		orientation	-	-	-	+	-	+	+
		size	1041	1041	1041	1041	1041	1041	1074
____	IncQ plasmid conjugative transfer protein TraG / VirD4	locus	ECA1618	NC16_RS07075	NC16_07695	KKH3_26350	W5S_1622	A7983_RS23775	KP22_RS22100
		orientation	-	-	-	+	-	+	+
		size	276	225	225	225	225	225	228
virB5	Minor pilin of type IV secretion complex, VirB5	locus	ECA1619	NC16_06825	NC16_07700	KKH3_26340	W5S_1623	A7983_22760	KP22_21170
		orientation	-	-	-	+	-	+	+
		size	729	717	717	717	717	717	711
virB4	DNA complex, VirB3 / ATPase required for both assembly of type IV secretion complex and secretion of T-DNA complex, VirB4	locus	ECA1620	NC16_06830	NC16_07705	KKH3_26330	W5S_1624	A7983_22755	KP22_21165
		orientation	-	-	-	+	-	+	+
		size	2748	2748	2748	2748	2748	2748	2739
virB2	Major pilus subunit of type IV secretion complex, VirB2	locus	ECA1621	NC16_06835	NC16_07710	KKH3_26320	W5S_1625	A7983_22750	KP22_21160
		orientation	-	-	-	+	-	+	+
		size	276	276	276	282	282	276	306
virB1	Peptidoglycan hydrolase VirB1, involved in T-DNA transfer	locus	ECA1622	NC16_06840	NC16_07715	KKH3_26310	W5S_1626	A7983_22745	KP22_21155
		orientation	-	-	-	+	-	+	+
		size	648	666	666	666	666	666	711
N/P, non-predicted or not found gene
(+), positive orientation of the gene or forward; ( ̶ ) , negative orientation or reverse

## Sheet: Table S19 - Type VSS
Table S19. Type V Secretion System (T5SS) cluster genes among the Pectobacterium species. For each gene is provided the predicted coding protein as well as the locus in the genome, the orientation (strand) and the length or size (bp). Two clusters were found and each is marked in black bold
GENES			Pectobacterium species and subspecies
Name	Product	Features	Pectobacterium atrosepticum SCRI1043	Pectobacterium carotovorum subsp. carotovorum PCC21	Pectobacterium carotovorum subsp. brasiliense BC1	Pectobacterium carotovorum subsp. odoriferum BCS7	Pectobacterium carotovorum subsp. actinidiae KKH3	Pectobacterium aroidearum PC1	Pectobacterium parmentieri SCC3193	Pectobacterium wasabiae CFBP 3304	Pectobacterium betavasculorum NCPPB2795	Pectobacterium polaris NIBIO 1392	Pectobacterium peruviense IFB5232	Candidatus Pectobacterium maceratum PB69
hecB	Channel-forming transporter/cytolysins activator of TpsB family	locus	ECA2116	PCC21_022590	NC16_11050	BCS7_11135 †	KKH3_01660	PC1_2178	N/P	N/P	N/P	BJK05_05920	A0G03_02050	PB69LOC_00798
		orientation	+	-	-	-	+	-				-	-	+
		size	1674	1665	1665	1647	1779	1665				1665	1674	1665
hecA1	Putative large exoprotein HecA involved in adhesion	locus	ECA2117	N/P	NC16_11045 †	BCS7_11130 †	N/P	PC1_2177	N/P	N/P	N/P	BJK05_RS06160 †	N/P	N/P
		orientation	+		-	-		-				-
		size	3405		3639	3640		5193				3753
hecA2	Putative large exoprotein HecA involved in adhesion	locus	ECA2118	PCC21_022580	NC16_11040 †	BCS7_11125 †	KKH3_01670	PC1_2176	N/P	N/P	N/P	BJK05_RS06155 †	A0G03_02045	PB69LOC_00799
		orientation	+	-	-	-	+	-				-	-	+
		size	14811	17460	9483	5394	6999	9903				4842	16740	16956
hecB	ShlB/FhaC/HecB family hemolysin secretion/activation protein	locus	ECA0391	PCC21_024300	NC16_11670	BCS7_11725	KKH3_22620	PC1_2328	W5S_0444	N/P	KP22_060701	BJK05_06485	N/P	PB69LOC_00672
		orientation	+	+	+	+	+	+	+		+	+		-
		size	1779	1743	1743	1743	1743	1743	1779		1743	1737		1743
apxC/hlyC	Toxin-activating lysine-acyltransferase	locus	N/P	PCC21_024310	NC16_11675	BCS7_11730 †	KKH3_22630	PC1_2329	N/P	N/P	KP22_06075	BJK05_06490	N/P	PB69LOC_00671
		orientation		+	+	+	+	+			+	+		-
		size		516	516	515	516	516			516	516		516
hecA	filamentous hemagglutinin	locus	ECA_RS02015 †	PCC21_024320	NC16_11680	BCS7_11735 †	KKH3_22640	PC1_2330	W5S_0445	N/P	KP22_RS05970	BJK05_06495	N/P	PB69LOC_00670
		orientation	+	-	+	+	+	+	+		+	+		-
		size	6337	7800	7371	6744	7806	7359	7038		6741	7818		7791
N/P, non-predicted or not found gene
(+), positive orientation of the gene or forward; ( ̶ ) , negative orientation or reverse
†, Pseudo, incomplete or disrupted gene

## Sheet: Table S20 - Type VISS
Table S20. Type VI Secretion System (T6SS) cluster genes among the Pectobacterium species. For each gene is provided the predicted coding protein as well as the locus in the genome, the orientation (strand) and the length or size (bp).
GENES			Pectobacterium species and subspecies
Name	Product	Features	Pectobacterium atrosepticum SCRI1043	Pectobacterium carotovorum subsp. carotovorum PCC21	Pectobacterium carotovorum subsp. brasiliense BC1	Pectobacterium carotovorum subsp. odoriferum BCS7	Pectobacterium carotovorum subsp. actinidiae KKH3	Pectobacterium aroidearum PC1	Pectobacterium parmentieri SCC3193	Pectobacterium wasabiae CFBP 3304	Pectobacterium betavasculorum NCPPB2795	Pectobacterium polaris NIBIO 1392	Pectobacterium peruviense IFB5232	Candidatus Pectobacterium maceratum PB69
____	Conserved hypothetical protein	locus	ECA3420	PCC21_032180	N/P	BCS7_16230	KKH3_RS14950	PC1_3232	N/P	N/P	N/P	BJK05_11215	A0G03_17625	PB69LOC_04227
		orientation	-	-		-	-	-				-	-	-
		size	438	582		447	339	369				384	477	336
____	Rhs-family protein	locus	ECA3421	PCC21_032190	N/P	BCS7_16235 †	KKH3_31510	PC1_3233	W5S_4434	A7983_09090	N/P	BJK05_11220	A0G03_17630	PB69LOC_04228
		orientation	-	-		-	-	-	+	-		-	-	-
		size	4857	4794		4746	4761	4920	5331	2778		4746	4740	4965
____	hypothetical protein	locus	ECA3422	PCC21_032200	NC16_16360	BCS7_16240	KKH3_31520	PC1_3234	W5S_4433	N/P	N/P	BJK05_11225	A0G03_17635	PB69LOC_04229
		orientation	-	-	-	-	-	-	+			-	-	-
		size	918	918	918	918	918	918	918			918	918	918
____	hypothetical protein	locus	ECA3423	PCC21_032210	NC16_16365	BCS7_16245	KKH3_31530	PC1_3235	W5S_4432	N/P	N/P	BJK05_11230	A0G03_17640	PB69LOC_04230
		orientation	-	-	-	-	-	-	+			-	-	-
		size	957	957	957	957	957	957	957			957	957	957
____	Putative lipoprotein	locus	ECA3424	PCC21_032220	NC16_16370	BCS7_16250 †	KKH3_31540	PC1_3236	W5S_4429	A7983_09110	N/P	BJK05_11235	A0G03_17645	PB69LOC_04231
		orientation	-	-	-	-	-	-	+	-		-	-	-
		size	699	699	699	698	699	699	699	699		699	699	699
____	Putative lipoprotein	locus	ECA3425	PCC21_032230	N/P	N/P	N/P	N/P	W5S_4428	A7983_09115	N/P	N/P	N/P	N/P
		orientation	-	-					+	-
		size	699	699					699	699
	Type VI secretion system PAAR-repeat protein	locus	ECA3426	PCC21_032240	NC16_16375	BCS7_16255 †	KKH3_31550	PC1_3237	W5S_4427	A7983_09120	N/P	BJK05_11240	A0G03_17650	PB69LOC_04232
		orientation	-	-	-	-	-	-	+	-		-	-	-
		size	1374	1371	1371	1373	1371	1371	1371	1371		1371	1374	1371
vgrG	VgrG protein	locus	ECA3427	PCC21_032250	NC16_16380	BCS7_16260	KKH3_31560	PC1_3238	W5S_4426	A7983_09125	N/P	BJK05_11245	A0G03_17655	PB69LOC_04233
		orientation	-	-	-	-	-	-	+	-		-	-	-
		size	2037	2037	2037	2037	2037	2037	2037	2037		2037	2037	2037
hcp2	Type VI secretion system component Hcp	locus	ECA3428	PCC21_032260	NC16_16385	BCS7_16265	KKH3_31570	PC1_3239	W5S_4425	A7983_09130	N/P	BJK05_11250	A0G03_17660	PB69LOC_04234
		orientation	-	-	-	-	-	-	+	-		-	-	-
		size	519	519	519	519	519	519	519	519		519	519	519
____	Hypothetical protein	locus	N/P	N/P	N/P	BCS7_16270	N/P	N/P	N/P	N/P	N/P	N/P	N/P	N/P
		orientation				-
		size				462
____	Hypothetical protein	locus	N/P	N/P	N/P	BCS7_16275	N/P	N/P	N/P	N/P	N/P	N/P	N/P	N/P
		orientation				-
		size				1086
____	PAAR repeat-containing protein	locus	N/P	N/P	N/P	BCS7_16280	N/P	N/P	N/P	N/P	N/P	N/P	N/P	N/P
		orientation				-
		size				267
____	Hypothetical protein	locus	N/P	N/P	N/P	BCS7_16285	N/P	N/P	N/P	N/P	N/P	N/P	N/P	N/P
		orientation				-
		size				1023
____	Hypothetical protein	locus	N/P	N/P	N/P	BCS7_16290	N/P	N/P	N/P	N/P	N/P	N/P	N/P	N/P
		orientation				-
		size				1023
____	Hypothetical protein	locus	N/P	N/P	N/P	BCS7_16295 †	N/P	N/P	N/P	N/P	N/P	N/P	N/P	N/P
		orientation				-
		size				1541
____	Hypothetical protein	locus	N/P	N/P	N/P	BCS7_16300	N/P	N/P	N/P	N/P	N/P	N/P	N/P	N/P
		orientation				-
		size				897
____	Type VI secretion protein VgrG	locus	N/P	N/P	N/P	BCS7_16305 †	N/P	N/P	N/P	N/P	N/P	N/P	N/P	N/P
		orientation				-
		size				1967
____	Major exported protein	locus	N/P	N/P	N/P	BCS7_16310	N/P	N/P	N/P	N/P	N/P	N/P	N/P	N/P
		orientation				-
		size				519
____	Hypothetical protein	locus	N/P	N/P	N/P	BCS7_16315	N/P	N/P	N/P	N/P	N/P	N/P	N/P	N/P
		orientation				-
		size				882
____	Hypothetical protein	locus	N/P	N/P	N/P	BCS7_16320	N/P	N/P	N/P	N/P	N/P	N/P	N/P	N/P
		orientation				+
		size				534
____	Hypothetical protein	locus	ECA3430	PCC21_032270	NC16_16390	BCS7_16325	KKH3_31590	PC1_3240	W5S_RS04795	A7983_12800	KP22_16860	BJK05_11255	A0G03_17665	PB69LOC_04236
		orientation	-	-	-	-	-	-	+	+	+	-	-	-
		size	1356	1356	1356	1356	1356	1356	1355	1356	1356	1356	1356	1353
vasL	Type VI secretion-related protein VasL	locus	ECA3431	PCC21_032280	NC16_16395	BCS7_16330	KKH3_31600	PC1_3241	W5S_0976	A7983_12795	KP22_16865	BJK05_11260	A0G03_17670	PB69LOC_04237
		orientation	-	-	-	-	-	-	+	+	+	-	-	-
		size	1437	1437	1437	1437	1437	1437	1437	1437	1437	1437	1437	1437
impL/vasK	T6SS component TssM (IcmF/VasK)	locus	ECA3432	PCC21_032290	NC16_16400	BCS7_16335	KKH3_31610	PC1_3242	W5S_0975	A7983_12790	KP22_16870	BJK05_11265	A0G03_17675	PB69LOC_04238
		orientation	-	-	-	-	-	-	+	+	+	-	-	-
		size	3498	3498	3498	3498	3498	3498	3498	3498	3498	3498	3498	3498
impA/vasJ	T6SS component TssA (ImpA)	locus	ECA3433	PCC21_032300	NC16_16405	BCS7_16340	KKH3_31620	PC1_3243	W5S_0974	A7983_12785	KP22_16875	BJK05_11270	A0G03_17680	PB69LOC_04239
		orientation	-	-	-	-	-	-	+	+	+	-	-	-
		size	1419	1425	1425	1419	1419	1425	1428	1428	1425	1425	1419	1422
vasI	Type VI secretion protein VasI	locus	ECA3434	PCC21_032310	NC16_16410	BCS7_16345	KKH3_31630	PC1_3244	W5S_0973	A7983_12780	KP22_16880	BJK05_11275	A0G03_17685	PB69LOC_04240
		orientation	-	-	-	-	-	-	+	+	+	-	-	-
		size	561	561	561	561	561	561	561	561	561	561	561	561
sfa/vasH	T6SS sigma-54-dependent regulator VasH	locus	ECA3435	PCC21_032320	NC16_16415	BCS7_16350 †	KKH3_31640	PC1_3245	W5S_0972	A7983_12775	KP22_16885	BJK05_11280	A0G03_17690	PB69LOC_04241
		orientation	-	-	-	-	-	-	+	+	+	-	-	-
		size	1554	1539	1539	1555	1539	1539	1539	1539	1539	1539	1569	1539
clpV/vasG	Putative chaperone ClpV (TssH)	locus	ECA3436	PCC21_032330	NC16_16420	BCS7_16355	KKH3_RS15020	PC1_3246	W5S_0971	A7983_12770	KP22_16890	BJK05_11285	A0G03_17695	PB69LOC_04242
		orientation	-	-	-	-	-	-	+	+	+	-	-	-
		size	2598	2598	2598	2598	2597	2598	2598	2598	2598	2598	2598	2598
impK/vasF	T6SS outer membrane component TssL (ImpK/VasF)	locus	ECA3437	PCC21_032340	NC16_16425	BCS7_16360 †	KKH3_31670	PC1_3247	W5S_0970	A7983_12765	KP22_16895	BJK05_11290	A0G03_17700	PB69LOC_04243
		orientation	-	-	-	-	-	-	+	+	+	-	-	-
		size	777	777	777	775	777	777	777	777	777	777	777	777
impJ/vasE	T6SS component TssK (ImpJ/VasE)	locus	ECA3438	PCC21_032350	NC16_16430	BCS7_16365	KKH3_31680	PC1_3248	W5S_0969	A7983_12760	KP22_16900	BJK05_11295	A0G03_17705	PB69LOC_04244
		orientation	-	-	-	-	-	-	+	+	+	-	-	-
		size	1338	1338	1338	1338	1338	1338	1338	1338	1338	1338	1338	1338
vasD	T6SS secretion lipoprotein TssJ (VasD)	locus	ECA3439	PCC21_032360	NC16_16435	BCS7_16370	KKH3_31690	PC1_3249	W5S_0968	A7983_12755	KP22_16905	BJK05_11300	A0G03_17710	PB69LOC_04245
		orientation	-	-	-	-	-	-	+	+	+	-	-	-
		size	522	522	522	522	522	522	525	522	522	522	522	522
impI/vasC	T6SS forkhead associated domain protein ImpI/VasC	locus	ECA3440	PCC21_032370	NC16_16440	BCS7_16375	KKH3_31700	PC1_3250	W5S_0967	A7983_12750	KP22_16910	BJK05_11305	A0G03_17715	PB69LOC_04246
		orientation	-	-	-	-	-	-	+	+	+	-	-	-
		size	1221	1221	1221	1221	1221	1221	1221	1221	1221	1221	1221	1221
impH/vasB	T6SS component TssG (ImpH/VasB)	locus	ECA3441	PCC21_032380	NC16_16445	BCS7_16380	KKH3_31710	PC1_3251	W5S_0966	A7983_12745	KP22_16915	BJK05_11310	A0G03_17720	PB69LOC_04247
		orientation	-	-	-	-	-	-	+	+	+	-	-	-
		size	999	999	999	999	999	999	999	999	999	999	999	999
impG/vasA	T6SS component TssF (ImpG/VasA)	locus	ECA3442	PCC21_032390	NC16_16450	BCS7_16385	KKH3_31720	PC1_3252	W5S_0965	A7983_12740	KP22_16920	BJK05_11315	A0G03_17725	PB69LOC_04248
		orientation	-	-	-	-	-	-	+	+	+	-	-	-
		size	1767	1767	1767	1767	1767	1767	1767	1767	1767	1767	1767	1767
impF	Type VI secretion system baseplate subunit TssE	locus	ECA3443	PCC21_032400	NC16_16455	BCS7_16390	KKH3_31730	PC1_3253	W5S_0964	A7983_12735	KP22_16925	BJK05_11320	A0G03_17730	PB69LOC_04249
		orientation	-	-	-	-	-	-	+	+	+	-	-	-
		size	432	432	432	432	432	432	432	432	432	432	432	432
impC	T6SS component TssC (ImpC/VipB)	locus	ECA3444	PCC21_032410	NC16_16460	BCS7_16395	KKH3_31740	PC1_3254	W5S_0963	A7983_12730	KP22_16930	BJK05_11325	A0G03_17735	PB69LOC_04250
		orientation	-	-	-	-	-	-	+	+	+	-	-	-
		size	1479	1479	1479	1478	1479	1479	1479	1479	1479	1479	1479	1479
impB	T6SS component TssB (ImpB/VipA)	locus	ECA3445	PCC21_032420	NC16_16465	BCS7_16400	KKH3_31750	PC1_3255	W5S_0962	A7983_12725	KP22_16935	BJK05_11330	A0G03_17740	PB69LOC_04251
		orientation	-	-	-	-	-	-	+	+	+	-	-	-
		size	504	504	504	504	504	504	504	504	504	504	504	504
The bold brown mark is highlighting all the genes that were only found within the T6SS in P. c. subsp. odoriferum BC S7
N/P, non-predicted or not found gene
(+), positive orientation of the gene or forward; ( ̶ ) , negative orientation or reverse
†, Pseudo, incomplete or disrupted gene

## Sheet: Table S21 - Type IV pil genes
Table S21. Type IV pilus biogenesis gene cluster among the Pectobacterium species. For each gene is provided the predicted coding protein as well as the locus in the genome, the orientation (strand) and the length or size (bp). The type IV pili identified by Bell et al., 2004 is separated from the locus pilW and the operon pilABC by a bold black rectangle
GENES			Pectobacterium species and subspecies
Name	Product	Features	Pectobacterium atrosepticum SCRI1043	Pectobacterium carotovorum subsp. carotovorum PCC21	Pectobacterium carotovorum subsp. brasiliense BC1	Pectobacterium carotovorum subsp. odoriferum BCS7	Pectobacterium carotovorum subsp. actinidiae KKH3	Pectobacterium aroidearum PC1	Pectobacterium parmentieri SCC3193	Pectobacterium wasabiae CFBP 3304	Pectobacterium betavasculorum NCPPB2795	Pectobacterium polaris NIBIO 1392	Pectobacterium peruviense IFB5232	Candidatus Pectobacterium maceratum PB69
pilL	IncI1 plasmid conjugative transfer protein PilL	locus	ECA0532	N/P	N/P	N/P	N/P	N/P	W5S_3540	N/P	N/P	N/P	A0G03_09175	N/P
		orientation	+						-				-
		size	1317						1329				1317
pilM	IncI1 plasmid conjugative transfer protein PilM	locus	ECA0533	N/P	N/P	N/P	N/P	N/P	W5S_3539	N/P	N/P	N/P	A0G03_09170	N/P
		orientation	+						-				-
		size	447						453				447
pilN	IncI1 plasmid conjugative transfer lipoprotein PilN	locus	ECA0534	N/P	N/P	N/P	N/P	N/P	W5S_3538	N/P	N/P	N/P	A0G03_09165	N/P
		orientation	+						-				-
		size	1665						1665				1665
pilO	IncI1 plasmid conjugative transfer protein PilO	locus	ECA0535	N/P	N/P	N/P	N/P	N/P	W5S_3537	N/P	N/P	N/P	A0G03_09160	N/P
		orientation	+						-				-
		size	1302						1308				1305
pilP	Type IV pilus biogenesis protein PilP	locus	ECA0537	N/P	N/P	N/P	N/P	N/P	W5S_3536	N/P	N/P	N/P	A0G03_09155	N/P
		orientation	+						-				-
		size	498						528				498
pilQ	Nucleotide-binding protein	locus	ECA0538	N/P	N/P	N/P	N/P	N/P	W5S_3535	N/P	N/P	N/P	A0G03_09150	N/P
		orientation	+						-				-
		size	1560						1566				1560
pilR	Integral membrane protein	locus	ECA0540	N/P	N/P	N/P	N/P	N/P	W5S_3534	N/P	N/P	N/P	A0G03_09145	N/P
		orientation	+						-				-
		size	1167						1167				1038
pilS	Pilin regulatory protein PilS	locus	ECA0541	N/P	N/P	N/P	N/P	N/P	W5S_3533	N/P	N/P	N/P	A0G03_09140	N/P
		orientation	+						-				-
		size	606						588				606
pilT	IncI1 plasmid conjugative transfer putative membrane protein PilT	locus	ECA0542	N/P	N/P	N/P	N/P	N/P	W5S_3532	N/P	N/P	N/P	A0G03_09135	N/P
		orientation	+						-				-
		size	519						519				426
pilU	Twitching motility protein PilU	locus	ECA0543	N/P	N/P	N/P	N/P	N/P	W5S_3531	N/P	N/P	N/P	A0G03_09130	N/P
		orientation	+						-				-
		size	660						660				660
pilV	IncI1 plasmid conjugative transfer pilus-tip adhesin protein PilV	locus	ECA0544	N/P	N/P	N/P	N/P	N/P	W5S_3530	N/P	N/P	N/P	A0G03_09125	N/P
		orientation	+						-				-
		size	1395						1356				1395
pilW / pilF	Type IV pilus biogenesis/stability protein PilW	locus	ECA3222	PCC21_030530	NC16_15435	BCS7_15285	KKH3_29680	PC1_3016	W5S_1166	A7983_01960	KP22_18035	BJK05_10240	A0G03_12720	PB69LOC_03640
		orientation	-	-	-	-	-	-	+	-	-	-	-	-
		size	738	756	756	756	756	756	786	786	762	756	756	756
ppdD / pilA	Type IV pilin PilA	locus	ECA3798	PCC21_035690	NC16_17970	BCS7_17910	KKH3_34740	PC1_3575	W5S_3902	A7983_03835	KP22_11275	BJK05_12910	A0G03_16815	PB69LOC_02633
		orientation	+	+	+	+	+	+	+	+	-	+	+	+
		size	447	447	447	447	447	447	447	447	447	447	447	447
hofB / pilB	Type IV fimbrial assembly, ATPase PilB	locus	ECA3799	PCC21_035700	NC16_17975	BCS7_17915	KKH3_34750	PC1_3576	W5S_3903	A7983_03840	KP22_11270	BJK05_12915	A0G03_16820	PB69LOC_02634
		orientation	+	+	+	+	+	+	+	+	-	+	+	+
		size	1473	1497	1497	1473	1473	1473	1473	1472	1473	1497	1473	1491
hofC / pilC	Type IV fimbrial assembly protein PilC	locus	ECA3800	PCC21_035710	NC16_17980	BCS7_17920	KKH3_34760	PC1_3577	W5S_3904	A7983_03845	KP22_11265	BJK05_12920	A0G03_16825	PB69LOC_02635
		orientation	+	+	+	+	+	+	+	+	-	+	+	+
		size	1206	1206	1206	1206	1206	1206	1206	1206	1206	1206	1206	1206
(+), positive orientation of the gene or forward; ( ̶ ) , negative orientation or reverse

## Sheet: Table S22 -Flp-Tad cluster
Table S22. Type IVb Flp/Tad (fimbrial low-molecular-weight protein/tight adherence protein) pilus-encoding gene cluster among the Pectobacterium species. For each gene is provided the predicted coding protein as well as the locus in the genome, the orientation (strand) and the length or size (bp).
GENES			Pectobacterium species and subspecies
Name	Product	Features	Pectobacterium atrosepticum SCRI1043	Pectobacterium carotovorum subsp. carotovorum PCC21	Pectobacterium carotovorum subsp. brasiliense BC1	Pectobacterium carotovorum subsp. odoriferum BCS7	Pectobacterium carotovorum subsp. actinidiae KKH3	Pectobacterium aroidearum PC1	Pectobacterium parmentieri SCC3193	Pectobacterium wasabiae CFBP 3304	Pectobacterium betavasculorum NCPPB2795	Pectobacterium polaris NIBIO 1392	Pectobacterium peruviense IFB5232	Candidatus Pectobacterium maceratum PB69
___	Two-component transcriptional response regulator, LuxR family	locus	ECA0785	PCC21_006940	NC16_03315	BCS7_03360	KKH3_05120	PC1_0662	W5S_0781	A7983_11880	KP22_09270	BJK05_20365	A0G03_07970	PB69LOC_01915
		orientation	+	+	+	+	+	+	+	+	-	+	-	-
		size	711	711	711	711	711	711	711	711	711	711	711	711
___	Sensor histidine kinase	locus	ECA0786	PCC21_006950	NC16_03320	BCS7_03365	KKH3_05130	PC1_0663	W5S_0782	A7983_11885	KP22_09265	BJK05_20370	A0G03_07965	PB69LOC_01914
		orientation	+	+	+	+	+	+	+	+	-	+	-	-
		size	1500	1501	1500	1500	1500	1500	1500	1500	1530	1500	1515	1500
flp	Flp prepilin precursor	locus	ECA_RS03905	PCC21_006970	NC16_03325	BCS7_03370	KKH3_05140	PC1_0664	W5S_0783	A7983_11890	KP22_09260	BJK05_20375	A0G03_07960	PB69LOC_01913
		orientation	+	+	+	+	+	+	+	+	-	+	-	-
		size	222	222	222	213	222	222	225	225	222	222	222	222
tadV	Type IV prepilin peptidase TadV/CpaA	locus	ECA0787	PCC21_006980	NC16_03330	BCS7_03375	KKH3_05150	PC1_0665	W5S_0784	A7983_11895	KP22_09255	BJK05_20380	A0G03_07955	PB69LOC_01912
		orientation	+	+	+	+	+	+	+	+	-	+	-	-
		size	552	552	552	552	552	552	552	552	552	552	552	552
rcpC	Flp pilus assembly protein RcpC/CpaB	locus	ECA0788	PCC21_006990	NC16_03335	BCS7_03380	KKH3_05160	PC1_0666	W5S_0785	A7983_11900	KP22_09250	BJK05_20385	A0G03_07950	PB69LOC_01911
		orientation	+	+	+	+	+	+	+	+	-	+	-	-
		size	945	951	951	945	945	945	939	1020	948	945	954	945
rcpA	Type II/IV secretion system secretin RcpA/CpaC, associated with Flp pilus assembly	locus	ECA0789	PCC21_007000	NC16_03340	BCS7_03385	KKH3_05170	PC1_0667	W5S_0786	A7983_11905	KP22_09245	BJK05_20390	A0G03_07945	PB69LOC_01910
		orientation	+	+	+	+	+	+	+	+	-	+	-	-
		size	1437	1440	1440	1437	1440	1437	1428	1428	1440	1440	1440	1473
rcpB	Flp pilus assembly protein RcpB/CpaD	locus	ECA0790	PCC21_007010	NC16_03345	BCS7_03390	KKH3_05180	PC1_0668	W5S_0787	A7983_11910	KP22_09240	BJK05_20395	A0G03_07940	PB69LOC_01909
		orientation	+	+	+	+	+	+	+	+	-	+	-	-
		size	687	687	687	687	687	687	687	687	687	687	687	681
tadZ	Type II/IV secretion system ATPase TadZ/CpaE, associated with Flp pilus assembly	locus	ECA0791	PCC21_007020	NC16_03350	BCS7_03395	KKH3_05190	PC1_0669	W5S_0788	A7983_11915	KP22_09235	BJK05_20400	A0G03_07935	PB69LOC_01908
		orientation	+	+	+	+	+	+	+	+	-	+	-	-
		size	1200	1200	1200	1200	1200	1200	1200	1200	1200	1200	1200	1200
tadA	Type II/IV secretion system ATP hydrolase TadA/VirB11/CpaF, TadA subfamily	locus	ECA0792	PCC21_007030	NC16_03355	BCS7_03400	KKH3_05200	PC1_0670	W5S_0789	A7983_11920	KP22_09230	BJK05_20405	A0G03_07930	PB69LOC_01907
		orientation	+	+	+	+	+	+	+	+	-	+	-	-
		size	1404	1404	1404	1404	1404	1404	1407	1407	1404	1404	1404	1404
tadB	Flp pilus assembly protein TadB	locus	ECA0793	PCC21_007040	NC16_03360	BCS7_03405	KKH3_05210	PC1_0671	W5S_0790	A7983_11925	KP22_09225	BJK05_20410	A0G03_07925	PB69LOC_01906
		orientation	+	+	+	+	+	+	+	+	-	+	-	-
		size	981	981	981	981	981	981	981	981	981	981	981	981
tadC	Type II/IV secretion system protein TadC, associated with Flp pilus assembly	locus	ECA0794	PCC21_007050	NC16_03365	BCS7_03410	KKH3_05220	PC1_0672	W5S_0791	A7983_11930	KP22_09220	BJK05_20415	A0G03_07920	PB69LOC_01905
		orientation	+	+	+	+	+	+	+	+	-	+	-	-
		size	960	960	960	960	960	960	960	960	960	960	960	960
tadD	Flp pilus assembly protein TadD	locus	ECA0795	PCC21_007060	NC16_03370	BCS7_03415	KKH3_05230	PC1_0673	W5S_0792	A7983_11935	KP22_09215	BJK05_20420	A0G03_07915	PB69LOC_01904
		orientation	+	+	+	+	+	+	+	+	-	+	-	-
		size	852	852	852	852	852	852	852	852	852	852	852	852
tadE	Flp pilus assembly protein TadD	locus	ECA0796	PCC21_007070	NC16_03375	BCS7_03420	KKH3_05240	PC1_0674	W5S_0793	A7983_11940	KP22_09210	BJK05_20425	A0G03_07910	PB69LOC_01903
		orientation	+	+	+	+	+	+	+	+	-	+	-	-
		size	549	549	552	573	564	561	585	573	549	561	549	573
___	Hypothetical protein	locus	ECA0797	PCC21_007080	NC16_03380	BCS7_03425	KKH3_05250	PC1_0675	W5S_0794	A7983_11945	KP22_09205	BJK05_20430	A0G03_07905	PB69LOC_01902
		orientation	+	+	+	+	+	+	+	+	-	+	-	-
		size	633	633	651	633	642	651	639	639	633	630	633	633
tadG	Flp pilus assembly protein TadG	locus	ECA0798	PCC21_007090	NC16_03385	BCS7_03430 †	KKH3_05260	PC1_0676	W5S_0795	A7983_11950	KP22_09200	BJK05_20435	A0G03_07900	PB69LOC_01901
		orientation	+	+	+	+	+	+	+	+	-	+	-	-
		size	1632	1620	1620	1621	1620	1632	1620	1619	1632	1620	1632	1620
flp, fimbrial low-molecular-weight protein; tad, tight adherence protein; rcp, rough colony protein
(+), positive orientation of the gene or forward; ( ̶ ) , negative orientation or reverse
†, Pseudo, incomplete or disrupted gene

## Sheet: Table S23 - Cfa gene cluster
Table S23. Coronofacic acid (cfa) biosynthetic cluster among the Pectobacterium species. For each gene is provided the predicted coding protein as well as the locus in the genome, the orientation (strand) and the length or size (bp).
GENES			coronofacic acid (cfa) biosynthetic gene cluster
Name	Product	Features	Pectobacterium atrosepticum SCRI1043	Pectobacterium carotovorum subsp. actinidiae KKH3	Pectobacterium betavasculorum NCPPB2795	Pectobacterium peruviense IFB5232
cfa8B	Crotonyl-CoA carboxylase/reductase, ethylmalonyl-CoA producing	locus	ECA0600	KKH3_07150	KP22_08505	A0G03_08860
		orientation	-	-	+	+
		size	1314	1248	1248	1248
cfa8A	putative oxidoreductase	locus	ECA0601	KKH3_RS03355	KP22_08500	A0G03_08855
		orientation	-	-	+	+
		size	432	432	432	432
cfa7	Modular polyketide synthase	locus	ECA0602	KKH3_07160	KP22_08495	A0G03_08850
		orientation	-	-	+	+
		size	6387	6387	6387	6387
cfa6	Polyketide synthase	locus	ECA0603	KKH3_07170	KP22_08490	A0G03_08845
		orientation	-	-	+	+
		size	8142	8133	8139	8130
cfa5	Long-chain-fatty-acid--CoA ligase (EC 6.2.1.3)	locus	ECA0604	KKH3_07180	KP22_08485	A0G03_08840
		orientation	-	-	+	+
		size	1440	1443	1443	1443
cfa4	coronafacic acid synthetase component	locus	ECA0605	KKH3_07190	KP22_08480	A0G03_08835
		orientation	-	-	+	+
		size	534	534	534	534
cfa3	3-oxoacyl-[acyl-carrier-protein] synthase (EC 2.3.1.41)	locus	ECA0606	KKH3_07200	KP22_08475	A0G03_08830
		orientation	-	-	+	+
		size	1146	1146	1146	1146
cfa2	3-hydroxyacyl-[acyl-carrier-protein] dehydratase, FabZ form (EC 4.2.1.59)	locus	ECA0607	KKH3_07210	KP22_08470	A0G03_08825
		orientation	-	-	+	+
		size	498	498	498	498
cfa1	coronafacic acid synthetase, acyl carrier protein component	locus	ECA0608	KKH3_07220	KP22_08465	A0G03_08820
		orientation	-	-	+	+
		size	276	276	276	276
cfl	Long-chain-fatty-acid--CoA ligase (EC 6.2.1.3), coronafacate ligase	locus	ECA0609	KKH3_07230	KP22_08460	A0G03_08815
		orientation	-	-	+	+
		size	1563	1563	1545	1563
(+), positive orientation of the gene or forward; ( ̶ ) , negative orientation or reverse

[truncated: 16 more sheets: Table S24. NRPS-syringomicin, Table S25 - Arsenic resistance, Table S26 - Cap-Poly, Table S27 - ECA, Table S28 - EPS, Table S29 - LOS-LPS, Table S30 - IRON Adquisition, Table S31 - Aerobactin cluster, Table S32. Other Virulence gene, Table S33 - 3H2B, Table S34. Virulence regulators, Table S35. Carotovoricin, Table S36. Carbapenem cluster, Table S37. Phenazine, Table S38. Bacteriocin genes, Table S39. Phosphotransferase ]
