# Supplementary material for: Genome-Wide Analyses Revealed Remarkable Heterogeneity in Pathogenicity Determinants, Antimicrobial Compounds, and CRISPR-Cas Systems of Complex Phytopathogenic Genus Pectobacterium
Source: Pathogens. 2019 Nov 20;8(4):247. doi: 10.3390/pathogens8040247 (PMC6963963; doi:10.3390/pathogens8040247)
Supplement: Supplementary file 1 [file pathogens-08-00247-s001.zip › pathogens-633436supplementary/Supplementary Files/Tables S2 - S13.xls]

## Sheet: Table S2. GIs_Patrosepticum
Table S2. Predicted Genomic Islands in P. atrosepticum SCRI1043 by at least one of the four methods: IslandPick, IslandPath-DIMOB, SIGI-HMM and Islander. Additionally, it is described in parenthesis (color red) those genomic islands that matched with the horizontal acquired islands (HAI) published in a previous work conducted by Bell et al., 2004.
Genome Island	Island start	Island end	Length	Method	Locus	Gene start	Gene end	Strand	Product
GI-1	172396	184611	12215	Predicted by at least one method	ECA0152	172396	173259	-1	putative glycosyltransferase
				Predicted by at least one method	ECA0153	173307	174074	-1	lipopolysaccharide core biosynthesis glycosyl transferase
				Predicted by at least one method	ECA0154	174161	174907	1	putative beta1,4-galactosyltransferase
				Predicted by at least one method	ECA0156	175283	176065	-1	hypothetical protein
				Predicted by at least one method	ECA0157	176214	177230	-1	lipopolysaccharide 1,2-glucosyltransferase
				Predicted by at least one method	ECA0158	177284	178294	-1	lipopolysaccharide 1,3-galactosyltransferase
				Predicted by at least one method	ECA0159	178361	179479	-1	lipopolysaccharide core biosynthesis protein
				Predicted by at least one method	ECA0160	179476	180546	-1	lipopolysaccharide core biosynthesis glycosyl transferase rfaq
				Predicted by at least one method	ECA0161	180543	181769	-1	O-antigen ligase
				Predicted by at least one method	ECA0162	182261	183544	-1	O-antigen ligase
				Predicted by at least one method	ECA0163	183541	184524	-1	lipopolysaccharide heptosyltransferase-1
				Predicted by at least one method	ECA0164	184521	185588	-1	ADP-heptose--LPS heptosyltransferase II
GI-2	452395	473673	473673	Predicted by at least one method	ECA0395	452395	452937	-1	RNA 2'-phosphotransferase
				Predicted by at least one method	ECA0396	453261	454961	1	putative haemolysin-like protein
				Predicted by at least one method	ECA0397	454963	455337	1	hypothetical protein
				Predicted by at least one method	ECA0398	455619	456002	1	hypothetical protein
				Predicted by at least one method	ECA0399	456048	456269	-1	hypothetical protein
				Predicted by at least one method	ECA0399A	456305	456442	1	putative hemagglutinin-like protein (partial)
				Predicted by at least one method	ECA0400	456426	456719	1	putative phage-related protein
				Predicted by at least one method	ECA0401	457211	457861	-1	putative membrane protein
				Predicted by at least one method	ECA0402	458055	460910	-1	valyl-tRNA synthetase
				Predicted by at least one method	ECA0403	460923	461372	-1	DNA polymerase III, chi subunit
				Predicted by at least one method	ECA0404	461737	463248	-1	cytosolic aminopeptidase
				Predicted by at least one method	ECA0405	463531	464646	1	putative permease
				Predicted by at least one method	ECA0406	464646	465722	1	putative permease
				Predicted by at least one method	ECA0407	466210	466377	1	putative integrase (partial)
				Predicted by at least one method	ECA0408	466558	466815	1	putative plasmid-related protein
				Predicted by at least one method	ECA0409	466819	467094	1	putative plasmid-related protein
				Predicted by at least one method	ECA0410	467142	467654	1	putative kinase
				Predicted by at least one method	ECA0411	468116	469355	1	putative intergrase (pseudogene)
				Predicted by at least one method	ECA0413	469396	472884	-1	hypothetical protein
				Predicted by at least one method	ECA0414	473425	473673	-1	putative bacteriophage regulatory protein
GI-3 (HAI1)	572685	587651	14966	Predicted by at least one method	ECA0498	572685	573470	1	putative phosphonate metabolism protein
				Predicted by at least one method	ECA0499	574080	575378	1	putative capsular polysaccharide biosynthesis protein
				Predicted by at least one method	ECA0500	575368	576654	1	putative capsular polysaccharide biosynthesis protein
				Predicted by at least one method	ECA0501	576656	577213	1	putative capsular polysaccharide export protein
				Predicted by at least one method	ECA0502	577216	579348	1	putative capsulatr polysaccharide biosynthesis protein
				Predicted by at least one method	ECA0503	579362	580573	1	putative capsular polysaccharide bisynthesis protein
				Predicted by at least one method	ECA0504	580570	581952	1	putative capsular polysaccharide bisynthesis protein
				Predicted by at least one method	ECA0505	581945	582934	1	probable capsular polysaccharide bisynthesis glycosyl transferase
				Predicted by at least one method	ECA0506	582944	584155	1	probable capsular polysaccharide bisynthesis glycosyl transferase
				Predicted by at least one method	ECA0507	584157	585260	1	putative capsular polysaccharide bisynthesis glycosyl transferase
				Predicted by at least one method	ECA0508	585284	585691	1	putative membrane protein
				Predicted by at least one method	ECA0509	585730	587124	1	putative exported protein
				Predicted by at least one method	ECA0510	587151	587651	1	putative capsular polysacharide biosynthesis transferase
GI-4 (HAI2)	588090	688594	100504	Predicted by at least one method	ECA0516	590844	591731	1	conserved hypothetical protein
				Predicted by at least one method	ECA0517	591724	592413	1	putative membrane protein
				Predicted by at least one method	ECA0518	592410	592802	1	hypothetical protein
				Predicted by at least one method	ECA0519	592768	594162	1	replicative DNA helicase
				Predicted by at least one method	ECA0520	594162	595886	1	conserved hypothetical protein
				Predicted by at least one method	ECA0521	595890	596162	1	hypothetical protein
				Predicted by at least one method	ECA0522	596187	596801	1	conserved hypothetical protein
				Predicted by at least one method	ECA0522A	596810	597064	1	hypothetical protein
				Predicted by at least one method	ECA0523	597237	598433	1	conserved hypothetical protein
				Predicted by at least one method	ECA0524	598803	599600	1	conserved hypothetical protein
				Predicted by at least one method	ECA0525	599597	601615	1	putative DNA topoisomerase
				Predicted by at least one method	ECA0526	601919	602095	-1	putative phage protein
				Predicted by at least one method	ECA0527	602138	602293	-1	hypothetical protein
				Predicted by at least one method	ECA0528	602464	602955	1	conserved hypothetical protein
				Predicted by at least one method	ECA0529	603020	603567	1	single-strand binding protein 2 (pseudogene)
				Predicted by at least one method	ECA0531	603654	604091	1	putative plasmid-related protein
				Predicted by at least one method	ECA0532	604237	605553	1	putative Type IV pilus protein
				Predicted by at least one method	ECA0533	605553	605999	1	putative Type IV pilus protein
				Predicted by at least one method	ECA0534	606013	607677	1	putative Type IV pilus protein
				Predicted by at least one method	ECA0535	607688	608990	1	putative Type IV pilus protein (pseudogene)
				Predicted by at least one method	ECA0537	608990	609487	1	putative Type IV pilus protein
				Predicted by at least one method	ECA0538	609487	611046	1	putative Type IV pilus nucleotide-binding protein
				Predicted by at least one method	ECA0539	611015	611167	1	hypothetical protein
				Predicted by at least one method	ECA0540	611178	612215	1	putative Type IV pilus protein
				Predicted by at least one method	ECA0541	612271	612876	1	putative type IV pilus prepilin
				Predicted by at least one method	ECA0542	612883	613401	1	putative Type IV pilus protein
				Predicted by at least one method	ECA0543	613398	614057	1	putative prepilin peptidase
				Predicted by at least one method	ECA0544	614071	615465	1	putative Type IV pilus prepilin protein
				Predicted by at least one method	ECA0545	615469	615948	1	alternative C-terminus for the PilV protein (fragment)
				Predicted by at least one method	ECA0545A	615967	616182	-1	alternative C-terminus for the PilV protein (fragment)
				Predicted by at least one method	ECA0546	616235	617362	1	shufflon-specific DNA recombinase
				Predicted by at least one method	ECA0547	617411	617902	1	conserved hypothetical protein
				Predicted by at least one method	ECA0548	618090	618890	1	putative plasmid transfer protein
				Predicted by at least one method	ECA0549	619034	620236	1	putative plasmid transfer protein
				Predicted by at least one method	ECA0550	620303	620752	1	putative plasmid protein protein
				Predicted by at least one method	ECA0551	620819	621118	1	putative membrane protein
				Predicted by at least one method	ECA0552	621156	621848	1	conserved hypothetical protein
				Predicted by at least one method	ECA0553	621946	622320	1	putative exported protein
				Predicted by at least one method	ECA0554	622423	623298	1	putative membrane protein
				Predicted by at least one method	ECA0555	623308	624021	1	putative exported protein
				Predicted by at least one method	ECA0556	624021	624608	1	putative exported protein
				Predicted by at least one method	ECA0557	624609	625130	1	putative exported protein
				Predicted by at least one method	ECA0558	625127	625744	1	putative membrane protein
				Predicted by at least one method	ECA0559	625722	626204	1	putative membrane protein
				Predicted by at least one method	ECA0560	626208	628304	1	putative plasmid transfer protein
				Predicted by at least one method	ECA0561	628306	629061	1	putative membrane protein
				Predicted by at least one method	ECA0562	629084	629278	1	hypothetical protein
				Predicted by at least one method	ECA0563	629420	629959	-1	putative membrane protein
				Predicted by at least one method	ECA0564	630094	630414	1	putative exported protein
				Predicted by at least one method	ECA0565	630416	630655	1	putative membrane protein
				Predicted by at least one method	ECA0566	630682	631023	1	putative membrane protein
				Predicted by at least one method	ECA0567	631033	631395	1	putative membrane protein
				Predicted by at least one method	ECA0568	631392	632048	1	putative membrane protein
				Predicted by at least one method	ECA0569	632045	632971	1	putative exported protein
				Predicted by at least one method	ECA0570	632961	634493	1	putative exported protein
				Predicted by at least one method	ECA0571	634611	634946	1	hypothetical protein
				Predicted by at least one method	ECA0572	634939	635349	1	putative lipoprotein
				Predicted by at least one method	ECA0573	635349	638210	1	putative plasmid-related protein
				Predicted by at least one method	ECA0574	638207	638653	1	conserved hypothetical protein
				Predicted by at least one method	ECA0575	638755	639189	-1	putative membrane protein
				Predicted by at least one method	ECA0576	639329	639733	1	putative exported protein
				Predicted by at least one method	ECA0577	639726	640700	1	putative exported protein
				Predicted by at least one method	ECA0578	640710	642134	1	putative exported protein
				Predicted by at least one method	ECA0579	642137	642508	1	putative exported protein
				Predicted by at least one method	ECA0580	642505	644037	1	putative membrane protein
				Predicted by at least one method	ECA0581	644070	644459	-1	putative membrane protein
				Predicted by at least one method	ECA0582	644602	644961	-1	putative plasmid-related protein
				Predicted by at least one method	ECA0583	644958	645260	-1	putative plasmid-related protein
				Predicted by at least one method	ECA0584	645558	647429	1	restriction enzyme alpha subunit
				Predicted by at least one method	ECA0585	647419	648405	1	restriction enzyme beta subunit
				Predicted by at least one method	ECA0586	648538	648678	1	hypothetical protein
				Predicted by at least one method	ECA0586A	648731	648898	1	hypothetical protein
				Predicted by at least one method	ECA0587	649514	650404	1	conserved hypothetical protein
				Predicted by at least one method	ECA0588	650412	650702	-1	putative plasmid-related protein
				Predicted by at least one method	ECA0589	651097	651408	1	hypothetical protein
				Predicted by at least one method	ECA0590	651458	651814	1	hypothetical protein
				Predicted by at least one method	ECA0591	651896	652369	1	hypothetical protein
				Predicted by at least one method	ECA0592	652458	652862	1	hypothetical protein
				Predicted by at least one method	ECA0593	653073	653486	1	putative DNA repair protein
				Predicted by at least one method	ECA0594	653663	654259	1	conserved hypothetical protein
				Predicted by at least one method	ECA0595	654256	654528	1	conserved hypothetical protein
				Predicted by at least one method	ECA0596	654599	655084	1	conserved hypothetical protein
				Predicted by at least one method	ECA0597	655150	657111	1	conserved hypothetical protein
				Predicted by at least one method	ECA0598	657186	658079	1	conserved hypothetical protein
				Predicted by at least one method	ECA0599	658154	659074	1	conserved hypothetical protein
				Predicted by at least one method	ECA0600	659713	661026	-1	putative oxidoreductase
				Predicted by at least one method	ECA0601	661110	661541	-1	putative oxidoreductase
				Predicted by at least one method	ECA0602	661605	667991	-1	type I polyketide synthase
				Predicted by at least one method	ECA0603	667988	676129	-1	type I polyketide synthase
				Predicted by at least one method	ECA0604	676143	677582	-1	coronafacic acid synthetase, ligase component
				Predicted by at least one method	ECA0605	677579	678112	-1	coronafacic acid synthetase component
				Predicted by at least one method	ECA0606	678109	679254	-1	Cfa-beta-ketoacylsynthase
				Predicted by at least one method	ECA0607	679248	679745	-1	coronafacic acid dehydratase
				Predicted by at least one method	ECA0608	679742	680017	-1	Cfa-acyl carrier protein
				Predicted by at least one method	ECA0609	680119	681681	-1	coronafacate ligase
				Predicted by at least one method	ECA0610	681941	682903	1	LysR-family transcriptional regulator
				Predicted by at least one method	ECA0611	683332	684792	1	conserved hypothetical protein
				Predicted by at least one method	ECA0612	684912	685403	1	conserved hypothetical protein
				Predicted by at least one method	ECA0613	685696	687294	1	conserved hypothetical protein
				Predicted by at least one method	ECA0614	687380	688402	1	putative phage integrase
GI-5 (HAI3)	738740	749699	10959	Predicted by at least one method	ECA0665	739283	740689	1	putative phage integrase
				Predicted by at least one method	ECA0666	740667	741473	1	hypothetical protein
				Predicted by at least one method	ECA0667	741625	741816	1	conserved hypothetical protein
				Predicted by at least one method	ECA0668	741882	742790	1	hypothetical protein
				Predicted by at least one method	ECA0669	742780	743127	1	hypothetical protein
				Predicted by at least one method	ECA0670	743120	743425	1	hypothetical protein
				Predicted by at least one method	ECA0671	743498	743797	1	putative bacteriophage derepression protein
				Predicted by at least one method	ECA0672	743861	746539	1	putative phage-related protein
				Predicted by at least one method	ECA0673	747115	747489	-1	putative phage-related DNA binding protein
				Predicted by at least one method	ECA0674	747553	747822	-1	putative phage-related protein
				Predicted by at least one method	ECA0675	748135	748305	1	hypothetical protein
				Predicted by at least one method	ECA0676	748887	749699	1	hypothetical protein
GI-6	773027	777059	4032	Predicted by at least one method	ECA0703	773177	773774	-1	putative oxidoreductase (pseudogene)
				Predicted by at least one method	ECA0704	773967	774146	-1	hypothetical protein
				Predicted by at least one method	ECA0705	774296	774733	-1	putative degenerate non-ribosomal peptide synthetase (partial)
				Predicted by at least one method	ECA0706	774826	775116	-1	putative degenerate non-ribosomal peptide synthetase (partial)
				Predicted by at least one method	ECA0707	775163	775618	-1	putative phage-related lysozyme (pseudogene)
				Predicted by at least one method	ECA0707A	775623	775718	-1	hypothetical protein (partial)
				Predicted by at least one method	ECA0708	776322	776672	1	virulence regulator
GI-7	848523	927307	78784	Predicted by at least one method	ECA0777	848523	849212	1	conserved hypothetical protein
				Predicted by at least one method	ECA0778	849288	851009	1	putative membrane protein
				Predicted by at least one method	ECA0779	851060	851452	1	conserved hypothetical protein
				Predicted by at least one method	ECA0780	851563	852633	-1	putative exported protein
				Predicted by at least one method	ECA0781	853003	853935	1	putative lipid A biosynthesis acyltransferase
				Predicted by at least one method	ECA0782	854244	854660	-1	hypothetical protein
				Predicted by at least one method	ECA0783	854876	856231	1	putative permease
				Predicted by at least one method	ECA0784	856625	858271	1	putative sodium/hydrogen antiporter
				Predicted by at least one method	ECA0785	858630	859340	1	two component system response regulator
				Predicted by at least one method	ECA0786	859318	860817	1	two component system sensor kinase
				Predicted by at least one method	ECA0787	861360	861911	1	putative membrane protein
				Predicted by at least one method	ECA0788	861960	862904	1	putative exported protein
				Predicted by at least one method	ECA0789	862985	864421	1	putative membrane protein
				Predicted by at least one method	ECA0790	864443	865129	1	putative lipoprotein
				Predicted by at least one method	ECA0791	865144	866343	1	conserved hypothetical protein
				Predicted by at least one method	ECA0792	866383	867786	1	putative type IV pilus protein
				Predicted by at least one method	ECA0793	867805	868785	1	putative type IV pilus protein
				Predicted by at least one method	ECA0794	868800	869759	1	putative type IV pilus protein
				Predicted by at least one method	ECA0795	869860	870711	1	putative membrane protein
				Predicted by at least one method	ECA0796	870711	871259	1	putative membrane protein
				Predicted by at least one method	ECA0797	871252	871884	1	putative membrane protein
				Predicted by at least one method	ECA0798	872064	873695	1	putative membrane protein
				Predicted by at least one method	ECA0799	873754	883440	1	putative outer membrane protein
				Predicted by at least one method	ECA0800	883680	885470	1	conserved hypothetical protein
				Predicted by at least one method	ECA0801	885470	886228	1	putative exported protein
				Predicted by at least one method	ECA0802	886225	887580	1	putative membrane protein
				Predicted by at least one method	ECA0803	887598	889712	1	putative membrane protein
				Predicted by at least one method	ECA0804	890040	891770	1	rhamnogalacturonate lyase
				Predicted by at least one method	ECA0805	891899	892831	-1	conserved hypothetical protein
				Predicted by at least one method	ECA0806	893086	894744	-1	putative sodium:solute symporter
				Predicted by at least one method	ECA0807	894741	895052	-1	putative membrane protein
				Predicted by at least one method	ECA0808	895178	897138	-1	acetyl-coenzyme A synthetase (pseudogene)
				Predicted by at least one method	ECA0809	898041	898433	1	global regulatory protein
				Predicted by at least one method	ECA0810	898436	898591	1	hypothetical protein
				Predicted by at least one method	ECA0811	899255	901552	1	putative TonB-dependent ferrichrome receptor
				Predicted by at least one method	ECA0813	901717	902241	1	RNA polymerase sigma factor
				Predicted by at least one method	ECA0814	902238	903185	1	putative iron sensor protein
				Predicted by at least one method	ECA0815	903368	904378	1	putative membrane protein
				Predicted by at least one method	ECA0816	904530	905147	1	putative membrane protein
				Predicted by at least one method	ECA0817	905222	906748	-1	oligogalacturonide transporter
				Predicted by at least one method	ECA0818	907056	907505	1	putative membrane protein
				Predicted by at least one method	ECA0819	907498	908973	-1	putative D-mannonate oxidoreductase
				Predicted by at least one method	ECA0820	909308	910588	1	O-acetyl-L-homoserine sulfhydrylase
				Predicted by at least one method	ECA0821	910651	911748	-1	putative exported protein
				Predicted by at least one method	ECA0822	911924	912721	-1	putative carbon-nitrogen hydrolase
				Predicted by at least one method	ECA0823	912743	913279	-1	cytochrome B561
				Predicted by at least one method	ECA0824	913553	917086	-1	pyruvate-flavodoxin oxidoreductase
				Predicted by at least one method	ECA0825	917476	917901	1	hypothetical protein
				Predicted by at least one method	ECA0826	918246	918758	1	putative GNAT-family acetyltransferase
				Predicted by at least one method	ECA0827	918802	919428	-1	putative amino acid efflux protein
				Predicted by at least one method	ECA0828	919625	920407	-1	putative amino acid-binding periplasmic protein
				Predicted by at least one method	ECA0829	920665	921243	-1	putative membrane protein
				Predicted by at least one method	ECA0830	921448	921897	1	putative exported protein
				Predicted by at least one method	ECA0831	921906	922199	1	putative transposase (partial)
				Predicted by at least one method	ECA0832	922240	922566	1	putative phage capsid protein (partial)
				Predicted by at least one method	ECA0833	922585	922755	1	phage regulatory protein
				Predicted by at least one method	ECA0834	923068	925512	-1	conserved hypothetical protein
				Predicted by at least one method	ECA0835	925541	926821	-1	prophage integrase
GI-8 (HAI4)	1177371	1199129	21758	Predicted by at least one method	ECA1052	1177368	1178066	1	copper homeostasis lipoprotein
				Predicted by at least one method	ECA1053	1178139	1180703	-1	DNA mismatch repair protein
				Predicted by at least one method	ECA1054	1180862	1182331	1	putative integrase
				Predicted by at least one method	ECA1055	1182391	1182576	1	hypothetical protein
				Predicted by at least one method	ECA1056	1182640	1183911	1	putative phage-related reverse transcriptase/maturase family protein
				Predicted by at least one method	ECA1057	1183908	1185917	1	phage-related hypothetical protein
				Predicted by at least one method	ECA1058	1186181	1186795	1	hypothetical protein
				Predicted by at least one method	ECA1059	1187197	1188408	1	putative integrase
				Predicted by at least one method	ECA1060	1188401	1189894	1	putative integrase
				Predicted by at least one method	ECA1061	1189894	1191858	1	putative integrase
				Predicted by at least one method	ECA1062	1191839	1192258	1	conserved hypothetical protein
				Predicted by at least one method	ECA1063	1192339	1192806	1	conserved hypothetical protein
				Predicted by at least one method	ECA1064	1192861	1193283	-1	hypothetical protein
				Predicted by at least one method	ECA1065	1193409	1194704	-1	hypothetical protein
				Predicted by at least one method	ECA1066	1194710	1195108	-1	hypothetical protein
				Predicted by at least one method	ECA1067	1195301	1196644	-1	conserved hypothetical protein
				Predicted by at least one method	ECA1068	1197376	1198215	1	conserved hypothetical protein
				Predicted by at least one method	ECA1069	1198650	1199129	-1	conserved hypothetical protein
GI-9 (HAI5)	1606760	1638218	31458	Predicted by at least one method	ECA1416	1606718	1607845	1	undecaprenyl-phosphate alpha-N-acetylglucosaminyltransferase
				Predicted by at least one method	ECA1417	1607969	1609105	1	putative polysaccharide export protein
				Predicted by at least one method	ECA1418	1609114	1609548	1	probable protein-tyrosine-phosphatase
				Predicted by at least one method	ECA1419	1609565	1611733	1	tyrosine-protein kinase
				Predicted by at least one method	ECA1420	1611941	1613374	1	undecaprenyl-phosphate galactosephosphotransferase
				Predicted by at least one method	ECA1421	1613498	1614457	1	CDP-6-deoxy-L-threo-D-glycero-4-hexulose-3- dehydrase reductase
				Predicted by at least one method	ECA1422	1614552	1615325	1	glucose-1-phosphate cytidylyltransferase
				Predicted by at least one method	ECA1423	1615316	1616422	1	CDP-glucose 4,6-dehydratase
				Predicted by at least one method	ECA1424	1616422	1617735	1	CDP-4-keto-6-deoxy-D-glucose-3-dehydratase
				Predicted by at least one method	ECA1425	1617930	1618712	1	putative 2,4-dihydroxyhept-2-ene-1,7-dioic acid aldolase
				Predicted by at least one method	ECA1426	1618722	1620518	1	putative thiamine pyrophosphate enzyme
				Predicted by at least one method	ECA1427	1620524	1621459	1	putative dTDP-glucose 4,6-dehydratase
				Predicted by at least one method	ECA1428	1621487	1622377	1	acetaldehyde dehydrogenase
				Predicted by at least one method	ECA1429	1622382	1623413	1	4-hydroxy-2-oxovalerate aldolase
				Predicted by at least one method	ECA1430	1623416	1624471	1	putative dTDP-glucose 4-6-dehydratase
				Predicted by at least one method	ECA1431	1624709	1626028	1	putative O-antigen transporter
				Predicted by at least one method	ECA1432	1625991	1626770	1	putative glycosyl transferase
				Predicted by at least one method	ECA1433	1626767	1627393	1	putative acyl transferase
				Predicted by at least one method	ECA1434	1627409	1628554	1	putative glycosyl transferase
				Predicted by at least one method	ECA1435	1628551	1629753	1	putative O-antigen polymerase
				Predicted by at least one method	ECA1436	1629786	1630895	1	putative glycosyl transferase
				Predicted by at least one method	ECA1437	1631014	1631931	1	O antigen biosynthesis rhamnosyltransferase rfbn
				Predicted by at least one method	ECA1438	1631952	1633361	1	mannose-1-phosphate guanylyltransferase
				Predicted by at least one method	ECA1439	1633374	1634744	1	phosphomannomutase
				Predicted by at least one method	ECA1440	1634820	1635671	-1	dTDP-4-dehydrorhamnose reductase
				Predicted by at least one method	ECA1441	1635668	1636204	-1	dTDP-6-deoxy-D-glucose-3,5 epimerase
				Predicted by at least one method	ECA1442	1636206	1637078	-1	glucose-1-phosphate thymidylyltransferase
				Predicted by at least one method	ECA1443	1637322	1638218	1	UTP--glucose-1-phosphate uridylyltransferase
GI-10 (HAI6)	1666599	1727303	60704	N/P	ECA1466	1666599	1666913	-1	conserved hypothetical protein
					ECA1467	1666913	1667191	-1	conserved hypothetical protein
					ECA1468	1667267	1667956	-1	ABC transporter, ATP-binding protein
					ECA1469	1667978	1669675	-1	ABC transporter, permease protein
					ECA1470	1669659	1670708	-1	ABC transporter, substrate binding protein
					ECA1471	1671080	1671343	1	hypothetical protein
					ECA1472	1671324	1671578	-1	conserved hypothetical protein
					ECA1474	1671671	1672003	-1	conserved hypothetical protein
					ECA1475	1672245	1672835	1	conserved hypothetical protein
					ECA1476	1672922	1673326	-1	conserved hypothetical protein
					ECA1477	1673638	1673904	-1	conserved hypothetical protein
					ECA1478	1674049	1674948	1	AraC-family transcriptional regulator
					ECA1479	1675101	1676003	-1	LysR-family transcriptional regulator
					ECA1480	1676095	1677111	1	putative zinc-binding oxidoreductase
					ECA1481	1677773	1678411	1	conserved hypothetical protein
					ECA1482	1678659	1679588	-1	LysR-family transcriptional regulator
					ECA1483	1679728	1680303	1	putative NAD(P)H oxidoreductase
					ECA1484	1680319	1680597	1	conserved hypothetical protein
					ECA1485	1680733	1681461	1	putative lipoprotein
					ECA1486	1681842	1683506	-1	ABC transporter ATP-binding protein
					ECA1487	1683593	1704739	-1	non-ribosomal peptide synthetase
					ECA1488	1704732	1727303	-1	non-ribosomal peptide synthetase
GI-11 (HAI7)	1837903	1928122	90219	Predicted by at least one method	ECA1585	1837903	1839441	-1	conserved hypothetical protein
				Predicted by at least one method	ECA1586	1840176	1840934	1	probable short chain dehydrogenase
				Predicted by at least one method	ECA1587	1840982	1841674	1	probable glutathione-S-transferase
				Predicted by at least one method	ECA1588	1841727	1842110	1	conserved hypothetical protein
				Predicted by at least one method	ECA1589	1842241	1847037	-1	probable ATP-dependent helicase
				Predicted by at least one method	ECA1590	1847045	1847386	-1	conserved hypothetical protein
				Predicted by at least one method	ECA1591	1847462	1848211	-1	conserved hypothetical protein
				Predicted by at least one method	ECA1592	1848239	1849141	-1	putative acetyl-hydrolase
				Predicted by at least one method	ECA1593	1849384	1850334	1	AraC-family transcriptional regulator
				Predicted by at least one method	ECA1594	1850490	1850948	1	hypothetical protein
				Predicted by at least one method	ECA1595	1851097	1851453	1	conserved hypothetical protein
				Predicted by at least one method	ECA1596	1851992	1853839	-1	conserved hypothetical protein
				Predicted by at least one method	ECA1597	1853836	1854879	-1	hypothetical protein
				Predicted by at least one method	ECA1598	1855523	1856875	1	conserved hypothetical protein
				Predicted by at least one method	ECA1600	1857403	1858335	1	antirestriction protein
				Predicted by at least one method	ECA1601	1858446	1858988	1	transposase (partial)
				Predicted by at least one method	ECA1602	1859015	1859923	-1	LysR-family transcriptional regulator
				Predicted by at least one method	ECA1603	1860348	1860773	-1	arsenate reductase
				Predicted by at least one method	ECA1604	1860786	1862075	-1	arsenical pump membrane protein
				Predicted by at least one method	ECA1605	1862120	1862440	-1	arsenical resistance operon repressor
				Predicted by at least one method	ECA1606	1862527	1863225	1	arsenical resistance protein
				Predicted by at least one method	ECA1607	1863343	1863630	-1	hypothetical protein
				Predicted by at least one method	ECA1608	1863738	1864484	-1	mobilization protein
				Predicted by at least one method	ECA1609	1864495	1866396	-1	mobilization protein
				Predicted by at least one method	ECA1610	1866854	1867036	-1	hypothetical plasmid protein
				Predicted by at least one method	ECA1611	1867160	1867465	-1	hypothetical plasmid protein
				Predicted by at least one method	ECA1612	1867481	1867786	-1	putative plasmid conjugation protein
				Predicted by at least one method	ECA1613	1867875	1868891	-1	putative conjugal transfer protein
				Predicted by at least one method	ECA1614	1868881	1870200	-1	putative conjugal transfer protein
				Predicted by at least one method	ECA1615	1870197	1871090	-1	putative conjugal transfer protein
				Predicted by at least one method	ECA1616	1871087	1871770	-1	putative conjugal transfer protein
				Predicted by at least one method	ECA1616A	1871763	1871903	-1	putative conjugal transfer protein
				Predicted by at least one method	ECA1617	1871989	1873029	-1	putative conjugal transfer protein
				Predicted by at least one method	ECA1618	1873103	1873378	-1	putative plasmid protein
				Predicted by at least one method	ECA1619	1873390	1874118	-1	putative conjugal transfer protein
				Predicted by at least one method	ECA1620	1874142	1876889	-1	putative conjugal transfer protein
				Predicted by at least one method	ECA1621	1876901	1877179	-1	putative conjugal transfer protein
				Predicted by at least one method	ECA1622	1877179	1877826	-1	putative conjugal transfer protein
				Predicted by at least one method	ECA1623	1877904	1878182	-1	hypothetical protein
				Predicted by at least one method	ECA1624	1878819	1880114	1	hypothetical plasmid protein
				Predicted by at least one method	ECA1625	1880218	1880427	-1	putative conjugal transfer protein
				Predicted by at least one method	ECA1626	1880417	1881001	-1	conserved hypothetical protein
				Predicted by at least one method	ECA1627	1881018	1881212	-1	putative prophage regulatory protein
				Predicted by at least one method	ECA1628	1881482	1882006	-1	conserved hypothetical protein
				Predicted by at least one method	ECA1629	1883005	1883862	1	AraC-family transcriptional regulator
				Predicted by at least one method	ECA1630	1884920	1886181	-1	integrase (pseudogene)
				Predicted by at least one method	ECA1632	1886845	1888533	1	hypothetical protein
				Predicted by at least one method	ECA1633	1888810	1889685	1	conserved hypothetical protein
				Predicted by at least one method	ECA1634	1890004	1890399	1	hypothetical protein
				Predicted by at least one method	ECA1635	1890477	1890773	1	hypothetical protein
				Predicted by at least one method	ECA1636	1890823	1891059	1	hypothetical protein
				Predicted by at least one method	ECA1637	1891086	1891436	1	hypothetical protein
				Predicted by at least one method	ECA1638	1891505	1891747	1	Hns-like DNA-binding protein
				Predicted by at least one method	ECA1639	1891965	1893239	1	hypothetical protein
				Predicted by at least one method	ECA1640	1893333	1893812	-1	conserved hypothetical protein
				Predicted by at least one method	ECA1641	1893900	1894037	1	hypothetical protein
				Predicted by at least one method	ECA1642	1894272	1894526	1	putative membrane protein
				Predicted by at least one method	ECA1643	1894837	1895358	-1	hypothetical protein
				Predicted by at least one method	ECA1644	1895384	1896118	-1	putative DNA-binding protein
				Predicted by at least one method	ECA1645	1897721	1898485	1	conserved hypothetical protein
				Predicted by at least one method	ECA1646	1898492	1899034	-1	conserved hypothetical protein
				Predicted by at least one method	ECA1647	1899338	1900024	1	hypothetical protein
				Predicted by at least one method	ECA1648	1900098	1900667	1	putative exported protein
				Predicted by at least one method	ECA1649	1900959	1901330	1	putative exported protein
				Predicted by at least one method	ECA1650	1901396	1901848	1	hypothetical protein
				Predicted by at least one method	ECA1651	1901913	1902167	-1	hypothetical protein
				Predicted by at least one method	ECA1652	1902248	1903087	-1	transposase
				Predicted by at least one method	ECA1653	1903090	1903356	-1	transposase
				Predicted by at least one method	ECA1654	1903582	1903959	-1	putative exported protein
				Predicted by at least one method	ECA1655	1904592	1905143	1	putative lipoprotein
				Predicted by at least one method	ECA1656	1905154	1905429	1	putative membrane protein
				Predicted by at least one method	ECA1657	1905551	1907395	-1	hypothetical protein
				Predicted by at least one method	ECA1658	1908104	1909087	1	hypothetical protein
				Predicted by at least one method	ECA1659	1909271	1910731	-1	probable plasmid-related protein
				Predicted by at least one method	ECA1660	1911408	1912160	1	hypothetical protein
				Predicted by at least one method	ECA1661	1912380	1913045	1	hypothetical protein
				Predicted by at least one method	ECA1662	1913612	1913905	1	hypothetical protein
				Predicted by at least one method	ECA1663	1913934	1914218	1	conserved hypothetical protein
				Predicted by at least one method	ECA1664	1914324	1914683	-1	putative lipoprotein
				Predicted by at least one method	ECA1665	1914763	1915161	-1	DNA-binding protein Hns
				Predicted by at least one method	ECA1666	1915262	1915492	1	hypothetical protein
				Predicted by at least one method	ECA1667	1915724	1916281	1	putative type IV pilin protein precursor
				Predicted by at least one method	ECA1668	1916388	1917980	1	putative type IV prepilin
				Predicted by at least one method	ECA1669	1918143	1919885	1	conserved hypothetical protein
				Predicted by at least one method	ECA1669A	1919882	1920076	1	conserved hypothetical protein
				Predicted by at least one method	ECA1670	1920492	1920980	-1	putative membrane protein
				Predicted by at least one method	ECA1671	1921648	1921920	-1	conserved hypothetical proteins
				Predicted by at least one method	ECA1672	1922529	1922717	-1	hypothetical protein
				Predicted by at least one method	ECA1672A	1922743	1922949	-1	hypothetical protein
				Predicted by at least one method	ECA1673	1923048	1923206	-1	integrase (partial)
				Predicted by at least one method	ECA1674	1923212	1923496	-1	conserved hypothetical protein
				Predicted by at least one method	ECA1675	1923640	1923981	-1	putative integrase (partial)
				Predicted by at least one method	ECA1676	1923957	1924289	-1	putative growth inhibitory protein
				Predicted by at least one method	ECA1677	1924289	1924540	-1	suppressor of growth inhibitory protein ChpA
				Predicted by at least one method	ECA1678	1925154	1925486	-1	hypothetical protein
				Predicted by at least one method	ECA1679	1925682	1926959	-1	phage integrase
GI-12	1930301	1989221	58920	Predicted by at least one method	ECA1682	1930301	1930504	1	conserved hypothetical protein
				Predicted by at least one method	ECA1683	1930573	1932294	-1	methyl-accepting chemotaxis protein
				Predicted by at least one method	ECA1684	1932575	1933540	1	putative membrane protein
				Predicted by at least one method	ECA1685	1934361	1934720	1	flagellar transcriptional activator
				Predicted by at least one method	ECA1686	1934724	1935302	1	flagellar transcriptional activator
				Predicted by at least one method	ECA1687	1935437	1936324	1	chemotaxis protein
				Predicted by at least one method	ECA1688	1936321	1937376	1	chemotaxis protein
				Predicted by at least one method	ECA1689	1937404	1939404	1	chemotaxis protein
				Predicted by at least one method	ECA1690	1939436	1939933	1	chemotaxis protein
				Predicted by at least one method	ECA1691	1940069	1941754	1	methyl-accepting chemotaxis protein
				Predicted by at least one method	ECA1692	1942291	1943163	1	chemotaxis protein methyltransferase
				Predicted by at least one method	ECA1693	1943163	1944215	1	protein-glutamate methylesterase
				Predicted by at least one method	ECA1694	1944254	1944643	1	chemotaxis protein
				Predicted by at least one method	ECA1695	1944653	1945297	1	chemotaxis protein
				Predicted by at least one method	ECA1696	1945543	1946694	1	flagellar biosynthetic protein
				Predicted by at least one method	ECA1697	1946687	1948771	1	flagellar biosynthesis protein
				Predicted by at least one method	ECA1698	1948768	1949187	1	flagellar protein
				Predicted by at least one method	ECA1699	1949261	1949698	-1	flagella synthesis protein
				Predicted by at least one method	ECA1700	1949704	1950000	-1	negative regulator of flagellin synthesis
				Predicted by at least one method	ECA1701	1950142	1950810	-1	flagella basal body P-ring formation protein
				Predicted by at least one method	ECA1702	1950974	1951390	1	flagellar basal-body rod protein
				Predicted by at least one method	ECA1703	1951419	1951823	1	flagellar basal-body rod protein
				Predicted by at least one method	ECA1704	1951839	1952513	1	basal-body rod modification protein
				Predicted by at least one method	ECA1705	1952589	1953806	1	flagellar hook protein
				Predicted by at least one method	ECA1706	1953828	1954583	1	flagellar basal-body rod protein
				Predicted by at least one method	ECA1707	1954611	1955393	1	flagellar basal-body rod protein
				Predicted by at least one method	ECA1708	1955568	1956287	1	flagellar L-ring protein
				Predicted by at least one method	ECA1709	1956304	1957413	1	flagellar P-ring protein precursor
				Predicted by at least one method	ECA1710	1957413	1958375	1	peptidoglycan hydrolase
				Predicted by at least one method	ECA1711	1958502	1960208	1	flagellar hook-associated protein 1
				Predicted by at least one method	ECA1712	1960240	1961193	1	flagellar hook-associated protein 3
				Predicted by at least one method	ECA1714	1961529	1962314	-1	flagellar biosynthetic protein
				Predicted by at least one method	ECA1715	1962317	1962586	-1	flagellar biosynthetic protein
				Predicted by at least one method	ECA1716	1962607	1963383	-1	flagellar biosynthetic protein
				Predicted by at least one method	ECA1717	1963380	1963802	-1	flagellar protein
				Predicted by at least one method	ECA1718	1963802	1964215	-1	flagellar motor switch protein flin
				Predicted by at least one method	ECA1719	1964208	1965221	-1	flagellar motor switch protein
				Predicted by at least one method	ECA1720	1965227	1965712	-1	flagellar protein
				Predicted by at least one method	ECA1721	1965862	1967160	-1	flagellar hook-length control protein
				Predicted by at least one method	ECA1722	1967157	1967603	-1	flagellar protein
				Predicted by at least one method	ECA1723	1967612	1968985	-1	flagellum-specific ATP synthase
				Predicted by at least one method	ECA1724	1968982	1969704	-1	flagellar assembly protein
				Predicted by at least one method	ECA1725	1969697	1970689	-1	flagellar motor switch protein
				Predicted by at least one method	ECA1726	1970686	1972410	-1	flagellar M-ring protein
				Predicted by at least one method	ECA1727	1972671	1972985	1	flagellar hook-basal body complex protein
				Predicted by at least one method	ECA1728	1973235	1973615	-1	flagellar protein
				Predicted by at least one method	ECA1729	1973615	1974025	-1	flagellar protein
				Predicted by at least one method	ECA1730	1974065	1975483	-1	flagellar hook-associated protein 2
				Predicted by at least one method	ECA1731	1975728	1976600	1	flagellin
				Predicted by at least one method	ECA1732	1976824	1980243	1	hypothetical protein
				Predicted by at least one method	ECA1733	1980555	1981667	1	nucleotide sugar transaminase
				Predicted by at least one method	ECA1734	1981773	1982474	1	conserved hypothetical protein
				Predicted by at least one method	ECA1735	1982477	1983436	1	conserved hypothetical protein
				Predicted by at least one method	ECA1736	1983436	1984404	1	conserved hypothetical protein
				Predicted by at least one method	ECA1737	1984404	1984844	1	putative acetyltransferase
				Predicted by at least one method	ECA1738	1984841	1985590	1	conserved hypothetical protein
				Predicted by at least one method	ECA1739	1986118	1986840	1	RNA polymerase sigma factor for flagellar operon
				Predicted by at least one method	ECA1740	1987044	1987559	1	putative alternative sigma factor regulatory protein
				Predicted by at least one method	ECA1741	1988090	1988878	1	phosphate starvation-inducible protein
GI-13	2291856	2297000	5144	Predicted by at least one method	ECA2019	2291856	2294414	1	hypothetical protein
				Predicted by at least one method	ECA2020	2294424	2297000	1	hypothetical protein
GI-14 (HAI8)	2324722	2486065	161343	Predicted by at least one method	ECA2045	2324722	2325750	-1	putative NAD dependent epimerase/dehydratase
				Predicted by at least one method	ECA2046	2325747	2328827	-1	putative bifunctional enzyme including aminotransferase and chitin synthase
				Predicted by at least one method	ECA2047	2328861	2330060	-1	putative exported protein
				Predicted by at least one method	ECA2048	2330077	2332041	-1	putative exported protein
				Predicted by at least one method	ECA2049	2332156	2332908	-1	conserved hypothetical protein
				Predicted by at least one method	ECA2050	2333299	2333916	-1	putative membrane protein
				Predicted by at least one method	ECA2051	2334054	2335148	-1	putitive ABC-transporter ATP-binding protein
				Predicted by at least one method	ECA2052	2335354	2336847	-1	GntR-family transcriptional regulator
				Predicted by at least one method	ECA2053	2336995	2338260	1	4-aminobutyrate aminotransferase
				Predicted by at least one method	ECA2054	2338271	2339743	1	succinate-semialdehyde dehydrogenase [NADP+]
				Predicted by at least one method	ECA2055	2340110	2341189	1	putative transport system, periplasmic solute-binding protein
				Predicted by at least one method	ECA2056	2341232	2342500	1	putative transport system, permease protein
				Predicted by at least one method	ECA2057	2342538	2343356	1	putative transport system, permease protein
				Predicted by at least one method	ECA2058	2343795	2344529	1	probable short-chain dehydrogenase
				Predicted by at least one method	ECA2059	2344522	2345646	1	putative phosphotransferase
				Predicted by at least one method	ECA2060	2345658	2346944	1	putative class-III aminotransferase
				Predicted by at least one method	ECA2061	2346979	2348505	-1	methyl-accepting chemotaxis protein
				Predicted by at least one method	ECA2062	2348945	2350252	-1	putative phosphatase
				Predicted by at least one method	ECA2063	2350811	2351833	1	ABC transporter ATP-binding protein
				Predicted by at least one method	ECA2064	2351826	2352485	1	ABC transporter permease protein
				Predicted by at least one method	ECA2065	2352527	2353639	1	N-acylamino acid racemase
				Predicted by at least one method	ECA2066	2353959	2354768	1	putative lipoprotein
				Predicted by at least one method	ECA2067	2354962	2355252	1	lipoprotein
				Predicted by at least one method	ECA2068	2355815	2357275	1	putative permease
				Predicted by at least one method	ECA2069	2357361	2358035	-1	TetR-family transcriptional regulator
				Predicted by at least one method	ECA2070	2358133	2359305	-1	major facilitator family transporter
				Predicted by at least one method	ECA2071	2359589	2360806	-1	putative cytochrome P450
				Predicted by at least one method	ECA2072	2360796	2361239	-1	flavodoxin
				Predicted by at least one method	ECA2073	2361327	2362568	-1	probable oxidoreductase
				Predicted by at least one method	ECA2074	2363122	2364543	-1	putative peptidase
				Predicted by at least one method	ECA2075	2364687	2365619	1	LysR-family transcriptional regulator
				Predicted by at least one method	ECA2076	2365644	2366723	-1	type III secretion protein
				Predicted by at least one method	ECA2077	2366737	2367537	-1	type III secretion protein
				Predicted by at least one method	ECA2078	2367544	2367804	-1	type III secretion protein
				Predicted by at least one method	ECA2079	2367812	2368465	-1	type III secretion protein
				Predicted by at least one method	ECA2080	2368462	2369679	-1	type III secretion protein
				Predicted by at least one method	ECA2081	2369676	2370197	-1	type III secretion protein
				Predicted by at least one method	ECA2082	2370194	2370631	-1	type III secretion protein
				Predicted by at least one method	ECA2083	2370621	2371991	-1	type III secretion protein
				Predicted by at least one method	ECA2084	2371988	2372923	-1	type III secretion protein
				Predicted by at least one method	ECA2085	2372933	2375035	-1	type III secretion protein
				Predicted by at least one method	ECA2086	2375032	2376222	-1	type III secretion protein
				Predicted by at least one method	ECA2087	2376550	2377092	1	sigma factor
				Predicted by at least one method	ECA2088	2377334	2378770	1	two-component sensor kinase
				Predicted by at least one method	ECA2089	2378840	2379481	1	two-component response regulator
				Predicted by at least one method	ECA2090	2379836	2380900	1	sigma-54-dependent enhancer-binding protein
				Predicted by at least one method	ECA2091	2380997	2382616	-1	putative signaling membrane protein
				Predicted by at least one method	ECA2092	2382636	2382794	1	hypothetical protein
				Predicted by at least one method	ECA2093	2382958	2383164	1	type III secretion protein
				Predicted by at least one method	ECA2094	2383167	2383604	1	type III secretion protein
				Predicted by at least one method	ECA2095	2383611	2384378	1	type III secretion protein
				Predicted by at least one method	ECA2096	2384375	2385007	1	type III secretion protein
				Predicted by at least one method	ECA2097	2385045	2385647	1	type III secretion protein
				Predicted by at least one method	ECA2098	2385755	2385979	1	type III secretion protein
				Predicted by at least one method	ECA2099	2385990	2386400	1	type III secretion protein
				Predicted by at least one method	ECA2100	2386393	2388462	1	type III secretion protein
				Predicted by at least one method	ECA2101	2388490	2388681	1	type III secretion lipoprotein
				Predicted by at least one method	ECA2102	2388674	2389021	1	type III secretion protein
				Predicted by at least one method	ECA2103	2389167	2390282	1	harpin
				Predicted by at least one method	ECA2104	2390748	2392775	1	VgrG protein
				Predicted by at least one method	ECA2105	2392772	2393569	1	type III secretion protein
				Predicted by at least one method	ECA2106	2393569	2395563	1	hypothetical protein
				Predicted by at least one method	ECA2107	2395563	2396264	1	putative lipoprotein
				Predicted by at least one method	ECA2108	2396319	2397029	1	putative lipoprotein
				Predicted by at least one method	ECA2109	2397084	2397791	1	putative lipoprotein
				Predicted by at least one method	ECA2110	2397840	2398106	1	conserved hypothetical protein
				Predicted by at least one method	ECA2111	2398203	2398526	-1	potential HrpW-specific chaperone
				Predicted by at least one method	ECA2112	2398528	2399967	-1	type III effector protein
				Predicted by at least one method	ECA2113	2400144	2404988	1	putative avirulence protein
				Predicted by at least one method	ECA2114	2405023	2405445	1	putative avirulence protein
				Predicted by at least one method	ECA2115	2405455	2406120	-1	putative transcriptional regulator
				Predicted by at least one method	ECA2116	2406458	2408131	1	putative hemolysin activator protein
				Predicted by at least one method	ECA2117	2408181	2411585	1	hemolysin/hemagglutinin-like protein
				Predicted by at least one method	ECA2118	2411693	2426503	1	hemolysin/hemagglutinin-like protein HecA precursor
				Predicted by at least one method	ECA2119	2426505	2426837	1	hypothetical protein
				Predicted by at least one method	ECA2120	2426874	2427218	-1	hypothetical protein
				Predicted by at least one method	ECA2121	2427215	2427421	-1	conserved hypothetical protein
				Predicted by at least one method	ECA2122	2427394	2427585	1	probable integrase/recombinase (partial)
				Predicted by at least one method	ECA2123	2427682	2427825	1	hypothetical protein
				Predicted by at least one method	ECA2124	2428006	2428491	-1	hypothetical protein
				Predicted by at least one method	ECA2125	2428467	2428961	1	hypothetical protein
				Predicted by at least one method	ECA2126	2428961	2429380	1	conserved hypothetical protein
				Predicted by at least one method	ECA2127	2429382	2429813	1	conserved hypothetical protein
				Predicted by at least one method	ECA2128	2430108	2431115	1	conserved hypothetical protein
				Predicted by at least one method	ECA2129	2431182	2431634	1	hypothetical protein
				Predicted by at least one method	ECA2130	2431737	2432021	1	hypothetical protein
				Predicted by at least one method	ECA2131	2432247	2432537	1	hypothetical protein
				Predicted by at least one method	ECA2132	2432551	2433018	1	conserved hypothetical protein
				Predicted by at least one method	ECA2133	2433253	2433552	-1	hypothetical protein
				Predicted by at least one method	ECA2134	2433584	2434705	1	ABC transporter, substrate binding protein
				Predicted by at least one method	ECA2135	2434874	2436580	-1	periplasmic pectate lyase
				Predicted by at least one method	ECA2136	2436680	2437444	-1	putative exported protein
				Predicted by at least one method	ECA2137	2437563	2438381	-1	putative exported protein
				Predicted by at least one method	ECA2138	2438378	2438554	-1	putative membrane protein
				Predicted by at least one method	ECA2139	2439081	2439257	-1	putative exported protein
				Predicted by at least one method	ECA2140	2439405	2440412	1	putative oxidoreductase
				Predicted by at least one method	ECA2141	2440593	2442395	1	probable amidase
				Predicted by at least one method	ECA2142	2442388	2446002	1	urea amidolyase
				Predicted by at least one method	ECA2143	2446059	2446862	1	GntR-family transcriptional regulator
				Predicted by at least one method	ECA2144	2446859	2448127	1	putative substrate-binding periplasmic transport protein
				Predicted by at least one method	ECA2145	2448198	2449772	1	putative branched-chain amino acid transport system, permease component
				Predicted by at least one method	ECA2146	2449772	2450872	1	putative branched-chain amino acid transport system, permease component
				Predicted by at least one method	ECA2147	2450865	2451701	1	putative ABC transport ATP-binding subunit
				Predicted by at least one method	ECA2148	2451703	2452401	1	putative ABC transport ATP-binding subunit
				Predicted by at least one method	ECA2149	2452532	2452981	1	putative exported protein
				Predicted by at least one method	ECA2150	2453337	2453636	1	putative membrane protein
				Predicted by at least one method	ECA2151	2453709	2453852	-1	amino acid ABC transporter ATP-binding protein (partial)
				Predicted by at least one method	ECA2152	2453948	2454742	-1	conserved hypothetical protein
				Predicted by at least one method	ECA2153	2455088	2455912	-1	ABC transporter, ATP-binding protein
				Predicted by at least one method	ECA2154	2455934	2456878	-1	putative ABC transporter, permease
				Predicted by at least one method	ECA2155	2456957	2457511	-1	putative acetyltransferase
				Predicted by at least one method	ECA2156	2457599	2458582	-1	ABC transporter, substrate binding protein
				Predicted by at least one method	ECA2157	2458678	2459613	-1	ABC transporter, substrate binding protein
				Predicted by at least one method	ECA2158	2459636	2460964	-1	conserved hypothetical protein
				Predicted by at least one method	ECA2159	2461266	2461811	1	putative 4-hydroxyphenylacetate 3-monooxygenase, reductase component
				Predicted by at least one method	ECA2160	2462086	2463282	-1	putative peptidase
				Predicted by at least one method	ECA2161	2463567	2464547	1	putative luciferase-like monooxygenase
				Predicted by at least one method	ECA2162	2464656	2465162	1	conserved hypothetical protein
				Predicted by at least one method	ECA2163	2466052	2468013	1	autotransporter
				Predicted by at least one method	ECA2164	2468109	2469152	-1	asc operon repressor
				Predicted by at least one method	ECA2165	2469486	2470946	1	PTS system, arbutin-, cellobiose-, and salicin-specific IIabc component
				Predicted by at least one method	ECA2166	2470978	2472408	1	6-phospho-beta-glucosidase
				Predicted by at least one method	ECA2167	2472640	2473437	1	putative inositol monophosphatase
				Predicted by at least one method	ECA2168	2473501	2473887	1	conserved hypothetical protein
				Predicted by at least one method	ECA2169	2473904	2474320	1	hypothetical protein
				Predicted by at least one method	ECA2170	2474317	2475462	-1	conserved hypothetical protein
				Predicted by at least one method	ECA2171	2475468	2476352	-1	conserved hypothetical protein
				Predicted by at least one method	ECA2172	2476854	2477447	1	putative exported protein
				Predicted by at least one method	ECA2173	2477692	2478756	1	conserved hypothetical protein
				Predicted by at least one method	ECA2174	2479015	2479443	-1	conserved hypothetical protein
				Predicted by at least one method	ECA2175	2479530	2479928	-1	putative exported protein
				Predicted by at least one method	ECA2176	2479939	2480340	-1	hypothetical protein
				Predicted by at least one method	ECA2177	2480354	2480810	1	putative transposase (partial)
				Predicted by at least one method	ECA2178	2480847	2481182	1	prophage integrase (partial)
				Predicted by at least one method	ECA2179	2481464	2481994	1	hypothetical protein
				Predicted by at least one method	ECA2180	2481997	2484267	1	hypothetical protein
				Predicted by at least one method	ECA2181	2484489	2484836	-1	Bacteriophage polarity suppression protein
				Predicted by at least one method	ECA2182	2485016	2486065	-1	prophage integrase
GI-15	2497077	2500471	3394	Predicted by at least one method	ECA2195	2497077	2497514	-1	transposase for insertion sequence element IS4 (partial)
				Predicted by at least one method	ECA2197	2497516	2497770	-1	transposase transposon tn1721 (partial)
				Predicted by at least one method	ECA2198	2497761	2498068	1	hypothetical protein (partial)
				Predicted by at least one method	ECA2199	2498108	2498629	1	putative lipoprotein
				Predicted by at least one method	ECA2200	2498626	2499375	1	putative exported protein
				Predicted by at least one method	ECA2201	2499415	2499981	-1	putative integrase
				Predicted by at least one method	ECA2202	2499998	2500471	-1	transposase for insertion sequence element IS4 (partial)
GI-16	2609954	2619996	10042	Predicted by at least one method	ECA2302	2609954	2610685	1	putative oligogalacturonate-specific porin
				Predicted by at least one method	ECA2303	2610838	2611473	-1	outer membrane protein W
				Predicted by at least one method	ECA2304	2611538	2611729	-1	putative membrane protein
				Predicted by at least one method	ECA2305	2611821	2612573	1	putative membrane protein
				Predicted by at least one method	ECA2306	2612727	2614289	1	probable phage integrase
				Predicted by at least one method	ECA2307	2614333	2614647	1	putative phage-related protein
				Predicted by at least one method	ECA2308	2614681	2615379	1	putative phage-related protein
				Predicted by at least one method	ECA2309	2616138	2616857	1	putative phage-related protein
				Predicted by at least one method	ECA2310	2616854	2617060	1	hypothetical protein
				Predicted by at least one method	ECA2311	2617183	2617593	1	conserved hypothetical protein
				Predicted by at least one method	ECA2312	2617692	2618834	1	conserved hypothetical protein
				Predicted by at least one method	ECA2313	2619430	2619996	1	intracellular septation protein
				Predicted by at least one method	ECA2613	2947941	2948579	-1	putative phage tail protein S
				Predicted by at least one method	ECA2614	2948572	2949024	-1	phage tail completion protein R
				Predicted by at least one method	ECA2614A	2949025	2949321	-1	conserved phage protein (thought to be involved in host lysis)
				Predicted by at least one method	ECA2615	2949164	2949604	-1	putative phage encoded host lysis, regulatory protein
				Predicted by at least one method	ECA2616	2949601	2950143	-1	phage-related protein
GI-17	2811956	2827831	15875	Predicted by at least one method	ECA2496	2811956	2813755	-1	aspartyl-tRNA synthetase
				Predicted by at least one method	ECA2497	2814296	2815513	1	putative signal transduction protein
				Predicted by at least one method	ECA2498	2815601	2816095	1	conserved hypothetical protein
				Predicted by at least one method	ECA2499	2816171	2816962	-1	conserved hypothetical protein
				Predicted by at least one method	ECA2500	2816962	2819196	-1	putative DNA-binding protein
				Predicted by at least one method	ECA2501	2819423	2820118	-1	hypothetical protein
				Predicted by at least one method	ECA2502	2820115	2820354	-1	hypothetical protein
				Predicted by at least one method	ECA2503	2820771	2820968	-1	putative phage-related protein
				Predicted by at least one method	ECA2504	2821764	2822402	-1	resolvase
				Predicted by at least one method	ECA2505	2823149	2823316	1	hypothetical protein
				Predicted by at least one method	ECA2506	2823641	2824555	-1	hypothetical protein
				Predicted by at least one method	ECA2508	2825271	2826881	-1	putative integrase/recombinase
				Predicted by at least one method	ECA2509	2826929	2827279	1	conserved hypothetical protein (partial)
				Predicted by at least one method	ECA2510	2827436	2827831	1	putative membrane protein
GI-18 (HAI9)	2946998	2966671	19673	Predicted by at least one method	ECA2597A	2935249	2967509	1	pyruvate formate-lyase 1 activating enzyme (pseudogene)
				Predicted by at least one method	ECA2599	2935893	2936141	-1	Phage protein Ogr
				Predicted by at least one method	ECA2600	2936178	2937320	-1	Phage tail formation protein GpD
				Predicted by at least one method	ECA2601	2937468	2938652	1	Phage tail sheath monomer GpFI
				Predicted by at least one method	ECA2602	2938653	2939168	1	Phage major tail tube protein GpFII
				Predicted by at least one method	ECA2603	2939282	2939590	1	Phage tail protein GpE
				Predicted by at least one method	ECA2604	2939611	2939751	1	Phage P2 GpE family protein
				Predicted by at least one method	ECA2605	2939738	2942668	1	Phage tail length tape-measure protein GpT
				Predicted by at least one method	ECA2606	2942681	2943172	1	Phage tail protein GpU
				Predicted by at least one method	ECA2607	2943293	2943910	-1	Phage tail fiber assembly protein GpG
				Predicted by at least one method	ECA2608	2943910	2945520	-1	Phage tail fiber protein GpH
				Predicted by at least one method	ECA2609	2945517	2945861	-1	Phage tail formation protein GpI
				Predicted by at least one method	ECA2610	2946115	2946921	-1	Phage baseplate assembly protein GpJ
				Predicted by at least one method	ECA2611	2946998	2947366	-1	Phage baseplate assembly protein GpW
				Predicted by at least one method	ECA2612	2947363	2947944	-1	Phage baseplate assembly protein GpV
				Predicted by at least one method	ECA2613	2947941	2948594	-1	Phage tail completion protein GpS
				Predicted by at least one method	ECA2614	2948572	2949024	-1	Phage tail completion protein GpR
				Predicted by at least one method	ECA2614A	2949025	2949204	-1	Phage lysis regulatory protein, LysC
				Predicted by at least one method	ECA2615	2949164	2949541	-1	Phage lysis regulatory protein, LysB
				Predicted by at least one method	ECA2616	2949601	2949714	-1	Phage lysozyme R
				Predicted by at least one method	ECA2617	2950159	2950467	-1	Phage holin
				Predicted by at least one method	ECA2618	2950470	2950670	-1	Phage tail protein GpX
				Predicted by at least one method	ECA2619	2950670	2950870	-1	Phage head completion-stabilization protein GpL
				Predicted by at least one method	ECA2620	2951270	2952163	-1	Phage terminase, endonuclease subunit GpM
				Predicted by at least one method	ECA2621	2952215	2953264	-1	Phage major capsid protein GpN
				Predicted by at least one method	ECA2622	2953289	2954122	-1	Phage capsid scaffolding protein GpO
				Predicted by at least one method	ECA2623	2954275	2956002	1	Phage terminase, ATPase subunit GpP
				Predicted by at least one method	ECA2624	2956004	2957050	1	Phage portal vertex protein GpQ
				Predicted by at least one method	ECA2625	2957426	2958115	-1	Phage DNA adenine methylase (EC 2.1.1.72)
				Predicted by at least one method	ECA2627	2958537	2961047	-1	Phage replication protein GpA, endonuclease
				Predicted by at least one method	ECA2628	2961047	2962075	-1	Phage protein
				Predicted by at least one method	ECA2629	2962068	2962916	-1	Phage DNA adenine methylase (EC 2.1.1.72)
				Predicted by at least one method	ECA2630	2962913	2963812	-1	Exodeoxyribonuclease VIII (EC 3.1.11.-)
				Predicted by at least one method	ECA2631	2963809	2964042	-1	Phage Orf80 protein
				Predicted by at least one method	ECA2632	2964113	2964331	-1	Phage replication protein GpB
				Predicted by at least one method	ECA2633	2964529	2964654	-1	FIL protein
				Predicted by at least one method	ECA2634	2964651	2964851	-1	hypothetical protein
				Predicted by at least one method	ECA2635	2964848	2965210	-1	Phage Cox (control of excision) protein
				Predicted by at least one method	ECA2636	2965319	2965618	1	Phage immunity repressor protein GpC
				Predicted by at least one method	ECA2637	2965685	2966671	1	Phage integrase
GI-19 (HAI10)	3029319	3040751	11432	N/P	ECA2694	3029319	3031103	-1	Polyketide synthase modules and related proteins
					ECA2695	3031133	3032002	-1	hypothetical protein
					ECA2696	3032047	3033456	-1	EhpG
					ECA2697	3033456	3034517	-1	EhpF
					ECA2698	3034530	3035165	-1	Pyridoxamine 5'-phosphate oxidase PhzG (EC 1.4.3.5)
					ECA2699	3035178	3036023	-1	Trans-2,3-dihydro-3-hydroxyanthranilate isomerase (EC 5.3.3.17)
					ECA2700	3036002	3036352	-1	hypothetical protein
					ECA2701	3036349	3038226	-1	2-Amino-2-deoxy-isochorismate synthase (EC 2.6.1.86) PhzE
					ECA2702	3038223	3038843	-1	2-amino-2-deoxy-isochorismate hydrolase PhzD (EC 3.-.-.-)
					ECA2704	3039428	3040207	-1	Oxidoreductase of short-chain
					ECA2705	3040365	3040751	-1	hypothetical protein
GI-20 (HAI11)	3092131	3101182	9051	N/P	ECA2750	3092131	3093381	1	Prophage CP4-57 integrase
					ECA2751	3093528	3094412	1	hypothetical protein
					ECA2752	3094518	3094733	1	hypothetical protein
					ECA2753	3095446	3095613	1	prophage protein
					ECA2754	3095610	3098216	1	DNA primase, phage associated
					ECA2756	3099005	3100030	1	hypothetical protein
					ECA2757	3100258	3100503	1	Prevent host death protein, Phd antitoxin
					ECA2758	3100493	3100777	1	Death on curing protein, Doc toxin
					ECA2759	3101060	3101182	1	hypothetical protein
GI-21 (HAI12)	3194782	3227396	32614	Predicted by at least one method	ECA2850	3194782	3195210	-1	putative plasmid protein
				Predicted by at least one method	ECA2851	3195210	3195440	-1	putative plasmid protein
				Predicted by at least one method	ECA2852	3195534	3196367	-1	conserved hypothetical protein
				Predicted by at least one method	ECA2853	3196485	3196805	-1	conserved hypothetical protein
				Predicted by at least one method	ECA2854	3196875	3197252	-1	conserved hypothetical protein
				Predicted by at least one method	ECA2855	3197249	3197722	-1	conserved hypothetical protein
				Predicted by at least one method	ECA2856	3197845	3198195	-1	putative exported protein
				Predicted by at least one method	ECA2857	3198253	3199086	-1	putative exported protein
				Predicted by at least one method	ECA2858	3199216	3199407	-1	hypothetical protein
				Predicted by at least one method	ECA2859	3199453	3199596	-1	hypothetical protein
				Predicted by at least one method	ECA2860	3199575	3200462	-1	conserved hypothetical protein
				Predicted by at least one method	ECA2861	3200558	3201589	-1	hypothetical protein
				Predicted by at least one method	ECA2862	3202360	3202950	1	conserved hypothetical protein
				Predicted by at least one method	ECA2863	3203055	3203267	1	conserved hypothetical protein
				Predicted by at least one method	ECA2864	3203360	3203785	1	conserved hypothetical protein
				Predicted by at least one method	ECA2865	3203940	3204521	1	conserved hypothetical protein
				Predicted by at least one method	ECA2866	3204842	3205360	1	conserved hypothetical protein
				Predicted by at least one method	ECA2867	3205452	3207311	1	putative RHS accessory genetic element
				Predicted by at least one method	ECA2868	3207340	3207783	1	conserved hypothetical protein
				Predicted by at least one method	ECA2869	3207776	3212035	1	putative RHS protein
				Predicted by at least one method	ECA2870	3212038	3212454	1	hypothetical protein
				Predicted by at least one method	ECA2871	3212530	3212853	-1	conserved hypothetical protein
				Predicted by at least one method	ECA2872	3213661	3215115	1	putative flagellin
				Predicted by at least one method	ECA2873	3215245	3215712	1	putative transcriptional regulator
				Predicted by at least one method	ECA2874	3216324	3217214	1	conserved hypothetical protein
				Predicted by at least one method	ECA2875	3217207	3220539	1	putative ATP-binding protein
				Predicted by at least one method	ECA2876	3220532	3221371	1	putative phage-related protein
				Predicted by at least one method	ECA2877	3221522	3223375	-1	hypothetical protein
				Predicted by at least one method	ECA2878	3223378	3225771	-1	putative signal transduction protein
				Predicted by at least one method	ECA2879	3226143	3227396	-1	integrase
GI-22 (HAI13)	3236381	3265660	29279	Predicted by at least one method	ECA2889	3236381	3237667	1	integrase
				Predicted by at least one method	ECA2890	3237701	3238219	1	hypothetical protein
				Predicted by at least one method	ECA2891	3238280	3239092	-1	conserved hypothetical protein
				Predicted by at least one method	ECA2892	3239133	3239936	-1	hypothetical protein
				Predicted by at least one method	ECA2893	3241130	3241531	1	DNA-binding protein Hns
				Predicted by at least one method	ECA2894	3241658	3242011	-1	putative plasmid-related protein
				Predicted by at least one method	ECA2895	3242011	3242289	-1	hypothetical protein
				Predicted by at least one method	ECA2896	3242492	3242674	1	conserved hypothetical protein
				Predicted by at least one method	ECA2897	3242708	3242992	-1	conserved hypothetical protein
				Predicted by at least one method	ECA2898	3243722	3245125	1	putative plasmid mobilization protein
				Predicted by at least one method	ECA2899	3245208	3246110	1	conserved hypothetical protein
				Predicted by at least one method	ECA2900	3246456	3247238	-1	hypothetical protein
				Predicted by at least one method	ECA2901	3248045	3248488	1	hypothetical protein
				Predicted by at least one method	ECA2902	3248552	3248980	1	hypothetical protein
				Predicted by at least one method	ECA2903	3249069	3249716	-1	putative membrane protein
				Predicted by at least one method	ECA2904	3249733	3250287	-1	putative lipoprotein
				Predicted by at least one method	ECA2905	3250922	3251299	1	conserved hypothetical protein
				Predicted by at least one method	ECA2906	3251567	3252769	-1	conserved hypothetical protein
				Predicted by at least one method	ECA2907	3253051	3253389	-1	hypothetical protein
				Predicted by at least one method	ECA2908	3253486	3254250	-1	putative plasmid replication protein
				Predicted by at least one method	ECA2909	3255302	3255463	-1	hypothetical protein
				Predicted by at least one method	ECA2910	3255834	3256568	1	putative plasmid replication protein
				Predicted by at least one method	ECA2911	3256754	3257866	-1	putative DNA-binding protein
				Predicted by at least one method	ECA2912	3257876	3258616	-1	putative plasmid-related protein
				Predicted by at least one method	ECA2913	3258798	3259049	-1	putative DNA-binding protein
				Predicted by at least one method	ECA2914	3259117	3259467	-1	hypothetical protein
				Predicted by at least one method	ECA2915	3259507	3259770	-1	hypothetical protein
				Predicted by at least one method	ECA2916	3259824	3260120	-1	hypothetical protein
				Predicted by at least one method	ECA2917	3260200	3260514	-1	hypothetical protein
				Predicted by at least one method	ECA2918	3260547	3260765	-1	putative phage-related protein
				Predicted by at least one method	ECA2919	3260915	3261778	-1	conserved hypothetical protein
				Predicted by at least one method	ECA2920	3261771	3261941	-1	putative membrane protein
				Predicted by at least one method	ECA2921	3262080	3263492	-1	hypothetical protein
				Predicted by at least one method	ECA2922	3264767	3265660	-1	LysR-family transcriptional regulator
GI-23 (HAI14)	3280604	3355481	74877	N/P	ECA2936	3280604	3281122	-1	Nitrogenase FeMo-cofactor synthesis molybdenum delivery protein NifQ
					ECA2937	3281119	3282525	-1	Nitrogenase FeMo-cofactor synthesis FeS core scaffold and assembly protein NifB
					ECA2938	3282703	3284277	-1	Nitrogenase (molybdenum-iron)-specific transcriptional regulator NifA
					ECA2939	3284274	3285656	-1	Nitrogen fixation regulatory protein
					ECA2940	3286145	3286675	1	Flavodoxin 1
					ECA2941	3286909	3287706	-1	NifM protein
					ECA2942	3287706	3288149	-1	NifZ protein
					ECA2943	3288146	3288403	-1	Nitrogenase stabilizing/protective protein NifW
					ECA2944	3288372	3289547	-1	Homocitrate synthase (EC 2.3.3.14)
					ECA2945	3289561	3290769	-1	Cysteine desulfurase (EC 2.8.1.7) => NifS
					ECA2946	3290800	3291639	-1	Iron-sulfur cluster assembly scaffold protein NifU
					ECA2947	3291866	3292333	-1	Nitrogenase FeMo-cofactor carrier protein NifX
					ECA2948	3292320	3293705	-1	Nitrogenase FeMo-cofactor scaffold and assembly protein NifN
					ECA2949	3293715	3295088	-1	Nitrogenase FeMo-cofactor scaffold and assembly protein NifE
					ECA2951	3295927	3297336	1	Uncharacterized MFS-type transporter
					ECA2952	3297654	3298316	-1	Nitrogenase FeMo-cofactor carrier protein NifX
					ECA2953	3298330	3298548	-1	NifT protein
					ECA2954	3298621	3300189	-1	Nitrogenase (molybdenum-iron) beta chain (EC 1.18.6.1)
					ECA2955	3300248	3301696	-1	Nitrogenase (molybdenum-iron) alpha chain (EC 1.18.6.1)
					ECA2956	3301757	3302638	-1	Nitrogenase (molybdenum-iron) reductase and maturation protein NifH
					ECA2957	3303128	3306640	1	Pyruvate-flavodoxin oxidoreductase
					ECA2958	3306810	3308309	1	Sulfate permease
					ECA2960	3309242	3310237	-1	ABC transporter, ATP-binding protein (cluster 5, nickel/peptides/opines)
					ECA2961	3310240	3311103	-1	ABC transporter, permease protein 2 (cluster 5, nickel/peptides/opines)
					ECA2962	3311105	3312061	-1	ABC transporter, permease protein 1 (cluster 5, nickel/peptides/opines)
					ECA2963	3312074	3313639	-1	ABC transporter, substrate-binding protein (cluster 5, nickel/peptides/opines)
					ECA2964	3313691	3314908	-1	N-acyl-L-amino acid amidohydrolase (EC 3.5.1.14)
					ECA2965	3315479	3316660	1	Mandelate racemase/muconate lactonizing enzyme-like protein
					ECA2966	3317025	3317858	1	ABC transporter, substrate-binding protein (cluster 3, basic aa/glutamine/opines)
					ECA2967	3317894	3319303	-1	Immune-responsive protein 1
					ECA2968	3319656	3320333	1	ABC transporter, permease protein (cluster 3, basic aa/glutamine/opines)
					ECA2969	3320342	3321007	1	ABC transporter, permease protein (cluster 3, basic aa/glutamine/opines)
					ECA2970	3321031	3321861	1	Cystine ABC transporter, ATP-binding protein
					ECA2971	3321890	3322807	1	aminotransferase, class IV
					ECA2972	3322879	3324135	-1	Hydrolase, alpha/beta fold family
					ECA2973	3324272	3325147	1	Transcriptional regulator, LysR family
					ECA2976	3326722	3327630	-1	Transcriptional regulator, LysR family
					ECA2977	3327796	3328329	1	Ribosomal protein S4 and related proteins
					ECA2978	3328334	3328660	1	hypothetical protein
					ECA2979	3328674	3329513	1	MBL-fold metallo-hydrolase superfamily
					ECA2980	3329725	3329916	-1	hypothetical protein
					ECA2981	3330105	3332162	1	Tetratricopeptide repeat family protein
					ECA2982	3332182	3332514	1	Small multidrug resistance (SMR) efflux transporter => EmrE, broad substrate specificity
					ECA2984	3332713	3333801	-1	NADH-dependent flavin oxidoreductase
					ECA2985	3334045	3334194	1	Transcriptional regulator, ArsR family
					ECA2986	3334274	3334795	1	1,2-dihydroxy-3-keto-5-methylthiopentene dioxygenase (EC 1.13.11.54)
					ECA2987	3334880	3335344	1	Uncharacterized protein YehS
					ECA2988	3335434	3335880	-1	Transposase
					ECA2989	3335911	3336744	-1	Uroporphyrinogen-III methyltransferase (EC 2.1.1.107)
					ECA2990	3336770	3339478	-1	Assimilatory nitrate reductase large subunit (EC 1.7.99.4)
					ECA2991	3339475	3343662	-1	Nitrite reductase [NAD(P)H] large subunit (EC 1.7.1.4)
					ECA2992	3343682	3344476	-1	Nitrate ABC transporter, ATP-binding protein
					ECA2993	3344487	3345404	-1	Nitrate ABC transporter, permease protein
					ECA2994	3345414	3346673	-1	Nitrate ABC transporter, substrate-binding protein
					ECA2995	3347618	3348907	-1	Response regulator NasT
					ECA2996	3349209	3351068	1	Phage tail fiber protein
					ECA2997	3351068	3351610	1	Tail fiber assembly protein
					ECA2998	3352107	3353684	1	Cytochrome d ubiquinol oxidase subunit I (EC 1.10.3.-)
					ECA2999	3353699	3354838	1	Cytochrome d ubiquinol oxidase subunit II (EC 1.10.3.-)
					ECA3000	3355116	3355481	1	Inner membrane protein YidH
GI-24 (HAI15)	3652523	3677516	24993	N/P	ECA3262	3652523	3653449	-1	N-acetylmuramic acid 6-phosphate etherase (EC 4.2.1.126)
					ECA3263	3653727	3654416	1	T1SS associated transglutaminase-like cysteine proteinase LapP
					ECA3264	3654426	3656378	1	Membrane bound c-di-GMP receptor LapD
					ECA3265	3656500	3656844	-1	Tryptophan synthase (indole-salvaging) (EC 4.2.1.122)
					ECA3266	3656910	3670586	-1	T1SS secreted agglutinin RTX @ RTX toxins and related Ca2+-binding proteins
					ECA3267	3670963	3672315	1	Type I secretion outer membrane protein, TolC family @ Type I secretion system, outer membrane component LapE
					ECA3268	3672395	3674611	1	Type I secretion system ATPase @ Type I secretion system ATPase, LssB family LapB
					ECA3269	3674598	3675959	1	Type I secretion membrane fusion protein, HlyD family @ Type I secretion system, membrane fusion protein LapC
					ECA3270	3676002	3677516	-1	Membrane bound c-di-GMP receptor LapD
GI-25 (HAI16)	3794816	3880056	85240	Predicted by at least one method	ECA3378	3794816	3795238	-1	hypothetical protein
				Predicted by at least one method	ECA3379	3795370	3796710	-1	N-glycosyltransferase
				Predicted by at least one method	ECA3380	3796722	3797654	-1	pyoverdine biosynthesis protein
				Predicted by at least one method	ECA3381	3797644	3798624	-1	pyoverdine biosynthesis protein
				Predicted by at least one method	ECA3381A	3798621	3798818	-1	putative bacteriocin immunity protein
				Predicted by at least one method	ECA3382	3799229	3799516	-1	hypothetical protein
				Predicted by at least one method	ECA3382A	3799504	3799749	-1	hypothetical protein
				Predicted by at least one method	ECA3383	3799873	3800157	-1	conserved hypothetical protein
				Predicted by at least one method	ECA3384	3800170	3800646	-1	hypothetical protein
				Predicted by at least one method	ECA3385	3800657	3800947	-1	hypothetical protein
				Predicted by at least one method	ECA3386	3801262	3801546	-1	hypothetical protein
				Predicted by at least one method	ECA3387	3801551	3801913	-1	conserved hypothetical protein
				Predicted by at least one method	ECA3388	3802185	3802739	-1	hypothetical protein
				Predicted by at least one method	ECA3389	3802908	3803930	-1	probable integrase/recombinase protein
				Predicted by at least one method	ECA3390	3803975	3806881	-1	DnaG primase-like protein
				Predicted by at least one method	ECA3391	3806995	3807396	1	putative prophage regulatory ptotein
				Predicted by at least one method	ECA3392	3807474	3807803	1	conserved hypothetical protein
				Predicted by at least one method	ECA3393	3807800	3808144	1	conserved hypothetical protein
				Predicted by at least one method	ECA3394	3808191	3808556	-1	hypothetical protein
				Predicted by at least one method	ECA3395	3808556	3808972	-1	hypothetical protein
				Predicted by at least one method	ECA3396	3809054	3809221	-1	hypothetical protein
				Predicted by at least one method	ECA3397	3809337	3809699	-1	putative exported protein
				Predicted by at least one method	ECA3398	3809692	3809835	-1	putative membrane protein
				Predicted by at least one method	ECA3399	3809930	3810988	-1	probable integrase/recombinase
				Predicted by at least one method	ECA3400	3811018	3813909	-1	DnaG primase-like protein
				Predicted by at least one method	ECA3401	3814023	3814433	1	putative phage regulatory protein
				Predicted by at least one method	ECA3402	3814512	3814736	1	conserved hypothetical protein
				Predicted by at least one method	ECA3403	3814802	3815131	-1	hypothetical protein
				Predicted by at least one method	ECA3404	3815128	3815565	-1	hypothetical protein
				Predicted by at least one method	ECA3405	3815850	3816350	-1	hypothetical protein
				Predicted by at least one method	ECA3406	3816588	3817622	-1	probable integrase/recombinase protein
				Predicted by at least one method	ECA3407	3817656	3820535	-1	DnaG primase-like protein
				Predicted by at least one method	ECA3408	3820648	3821043	1	putative phage regulatory protein
				Predicted by at least one method	ECA3409	3821115	3821444	1	conserved hypothetical protein
				Predicted by at least one method	ECA3410	3821441	3821785	1	conserved hypothetical protein
				Predicted by at least one method	ECA3411	3821846	3822094	-1	conserved hypothetical protein
				Predicted by at least one method	ECA3412	3822091	3822462	-1	hypothetical protein
				Predicted by at least one method	ECA3413	3822480	3822674	1	hypothetical protein
				Predicted by at least one method	ECA3414	3822780	3823280	-1	hypothetical protein
				Predicted by at least one method	ECA3415	3823518	3824552	-1	probable integrase/recombinase
				Predicted by at least one method	ECA3416	3824586	3827465	-1	DnaG primase-like protein
				Predicted by at least one method	ECA3417	3827578	3827973	1	putative phage regulatory protein
				Predicted by at least one method	ECA3418	3828045	3828374	1	conserved hypothetical protein
				Predicted by at least one method	ECA3419	3828371	3828715	1	conserved hypothetical protei
				Predicted by at least one method	ECA3420	3828784	3829221	-1	conserved hypothetical protein
				Predicted by at least one method	ECA3421	3829218	3834074	-1	Rhs protein
				Predicted by at least one method	ECA3422	3834095	3835012	-1	conserved hypothetical protein
				Predicted by at least one method	ECA3423	3835009	3835965	-1	hypothetical protein
				Predicted by at least one method	ECA3441	3858788	3859786	-1	conserved hypothetical protein
				Predicted by at least one method	ECA3442	3859750	3861516	-1	conserved hypothetical protein
				Predicted by at least one method	ECA3443	3861519	3861950	-1	conserved hypothetical protein
				Predicted by at least one method	ECA3444	3861956	3863434	-1	conserved hypothetical protein
				Predicted by at least one method	ECA3445	3863466	3863969	-1	conserved hypothetical protein
				Predicted by at least one method	ECA3446	3865039	3866442	-1	multidrug resistance outer membrane protein
				Predicted by at least one method	ECA3447	3866439	3869582	-1	multidrug resistance protein
				Predicted by at least one method	ECA3448	3869665	3870837	-1	multidrug resistance protein
				Predicted by at least one method	ECA3449	3871027	3871593	1	transcriptional regulator of multidrug resistance genes
				Predicted by at least one method	ECA3450	3872000	3872587	-1	conserved hypothetical protein
				Predicted by at least one method	ECA3451	3872983	3873474	1	hypothetical protein
				Predicted by at least one method	ECA3452	3873467	3874063	1	cell filamentation protein
				Predicted by at least one method	ECA3453	3874071	3874256	1	putative phage capsid protein (partial)
				Predicted by at least one method	ECA3454	3874253	3874501	1	bacteriophage regulatory protein
				Predicted by at least one method	ECA3455	3874620	3874775	1	conserved hypothetical protein
				Predicted by at least one method	ECA3456	3875264	3876157	1	hypothetical protein
				Predicted by at least one method	ECA3457	3876157	3876780	1	putative membrane protein
				Predicted by at least one method	ECA3458	3876891	3877589	-1	conserved hypothetical protein
				Predicted by at least one method	ECA3459	3877589	3878830	-1	conserved hypothetical protein
				Predicted by at least one method	ECA3460	3878830	3880056	-1	phage integrase
GI-26 (HAI17)	4144591	4180770	36179	Predicted by at least one method	ECA3695	4144591	4144983	-1	Phage protein Mup21, positive regulator of late transcription protein C
				Predicted by at least one method	ECA3696	4144980	4145402	-1	Phage protein Mup16, GemA
				Predicted by at least one method	ECA3697	4145380	4145580	-1	hypothetical protein
				Predicted by at least one method	ECA3698	4145577	4145927	-1	hypothetical protein
				Predicted by at least one method	ECA3699	4146028	4146327	-1	hypothetical protein
				Predicted by at least one method	ECA3700	4146418	4147026	-1	hypothetical protein
				Predicted by at least one method	ECA3701	4147039	4147308	-1	hypothetical protein
				Predicted by at least one method	ECA3702	4147336	4147593	-1	Phage protein
				Predicted by at least one method	ECA3703	4147596	4148747	-1	Eha protein
				Predicted by at least one method	ECA3704	4148757	4150526	-1	Phage transposase
				Predicted by at least one method	ECA3705	4150536	4151444	-1	Phage protein
				Predicted by at least one method	ECA3706	4151454	4151759	-1	Transcriptional regulator, IclR family
				Predicted by at least one method	ECA3707	4151812	4152000	-1	hypothetical protein
				Predicted by at least one method	ECA3709	4152863	4153063	1	hypothetical protein
				Predicted by at least one method	ECA3710	4153098	4154042	1	hypothetical protein
				Predicted by at least one method	ECA3711	4154162	4155169	1	37 kDa nucleoid-associated protein
				Predicted by at least one method	ECA3712	4155172	4156353	1	hypothetical protein
				Predicted by at least one method	ECA3713	4156501	4156845	1	Phage protein
				Predicted by at least one method	ECA3714	4156848	4157495	1	Phage lytic murein transglycosylase
				Predicted by at least one method	ECA3715	4157479	4158150	1	putative phage-related lipoprotein
				Predicted by at least one method	ECA3716	4158150	4158482	1	putative membrane protein
				Predicted by at least one method	ECA3717	4158475	4158786	1	Phage protein Mup26
				Predicted by at least one method	ECA3718	4158788	4159333	1	Phage terminase, small subunit Mup27, D
				Predicted by at least one method	ECA3719	4159330	4160865	1	Phage terminase, large subunit Mup28, E
				Predicted by at least one method	ECA3720	4160865	4162358	1	Phage protein Mup29, H
				Predicted by at least one method	ECA3721	4162339	4163160	1	Phage virion morphogenesis protein Mup30, F
				Predicted by at least one method	ECA3722	4163157	4163606	1	Phage virion morphogenesis protein Mup31, G
				Predicted by at least one method	ECA3723	4163802	4164911	1	Phage protein
				Predicted by at least one method	ECA3724	4164948	4165883	1	Phage protein
				Predicted by at least one method	ECA3725	4165894	4166232	1	putative membrane protein
				Predicted by at least one method	ECA3726	4166235	4166681	1	Phage protein Mup36, J
				Predicted by at least one method	ECA3727	4166681	4167148	1	hypothetical protein
				Predicted by at least one method	ECA3728	4167145	4167369	1	hypothetical protein
				Predicted by at least one method	ECA3729	4167359	4168786	1	Phage tail sheath monomer GpFI
				Predicted by at least one method	ECA3730	4168786	4169310	1	Phage tail tube protein FII
				Predicted by at least one method	ECA3731	4169317	4169517	1	hypothetical protein
				Predicted by at least one method	ECA3731A	4169658	4169960	1	Phage tail protein E
				Predicted by at least one method	ECA3732	4170347	4172818	1	Phage tape measure protein Mup42
				Predicted by at least one method	ECA3733	4172818	4173702	1	Phage tail protein U
				Predicted by at least one method	ECA3734	4173702	4173914	1	Phage tail protein GpX
				Predicted by at least one method	ECA3735	4173902	4175047	1	Phage tail formation protein GpD
				Predicted by at least one method	ECA3736	4175044	4175637	1	Phage baseplate assembly protein Mup45, Q
				Predicted by at least one method	ECA3737	4175664	4176512	1	hypothetical protein
				Predicted by at least one method	ECA3738	4176578	4176925	1	Phage baseplate assembly protein
				Predicted by at least one method	ECA3739	4176916	4178022	1	Phage protein Mup47, W
				Predicted by at least one method	ECA3740	4178015	4178590	1	Phage tail formation protein GpI
				Predicted by at least one method	ECA3741	4178591	4180153	1	Phage tail fiber protein H
				Predicted by at least one method	ECA3742	4180153	4180770	1	Phage tail fiber assembly protein G
GI-27	4790053	4804509	14456	Predicted by at least one method	ECA4275	4790053	4790571	1	T6SS component Hcp
				Predicted by at least one method	ECA4276	4790693	4792522	1	Rhs-family protein
				Predicted by at least one method	ECA4277	4792551	4792997	1	conserved hypothetical protein
				Predicted by at least one method	ECA4278	4792990	4797273	1	Rhs-family protein
				Predicted by at least one method	ECA4279	4797274	4797585	1	hypothetical protein
				Predicted by at least one method	ECA4280	4797653	4797877	-1	conserved hypothetical protein
				Predicted by at least one method	ECA4281	4797948	4798346	-1	putative phage regulatory protein
				Predicted by at least one method	ECA4282	4798448	4801366	1	DnaG primase-like protein
				Predicted by at least one method	ECA4283	4801426	4802478	1	probable integrase/recombinase XerD
				Predicted by at least one method	ECA4285	4802752	4803195	1	hypothetical protein
				Predicted by at least one method	ECA4288	4803915	4804217	1	hypothetical protein
				Predicted by at least one method	ECA4289	4804285	4804509	-1	type I toxin-antitoxin system SymE family toxin
N/P, non-predicted or found Genomics Islands in this study. However, they were included since were reported in a previous research by Bell et al., 2004

## Sheet: Table S3. GIs_Pcarotovorum
Table S3. Predicted Genomic Islands in P. carotovorum subsp. carotovorum PCC21 by at least one of the four methods: IslandPick, IslandPath-DIMOB, SIGI-HMM and Islander.
Genome Island	Island start	Island end	Length	Method	Locus	Gene start	Gene end	Strand	Product
GI-1	270046	276831	6785	Predicted by at least one method	PCC21_002360	270046	270711	-1	putative amino-acid transport system permease protein
				Predicted by at least one method	PCC21_002370	270801	271568	-1	putative cystine-binding periplasmic protein
				Predicted by at least one method	PCC21_002380	271884	273029	1	Endonuclease/exonuclease/phosphatase
				Predicted by at least one method	PCC21_002390	273098	273499	1	hypothetical protein
				Predicted by at least one method	PCC21_002400	273771	274517	-1	protein serine/threonine phosphatase, protein phosphatase 2C-like protein
				Predicted by at least one method	PCC21_002410	274520	275251	-1	putative protein kinase from phage origin
				Predicted by at least one method	PCC21_002420	275670	275855	-1	hypothetical protein
				Predicted by at least one method	PCC21_002430	276042	276230	1	hypothetical protein
				Predicted by at least one method	PCC21_002440	276223	276414	1	putative phage-related protein
				Predicted by at least one method	PCC21_002450	276535	276831	-1	DNA-binding protein Fis
GI-2	447478	456521	9043	Predicted by at least one method	PCC21_004040	447478	448554	1	putative permease
				Predicted by at least one method	PCC21_004050	448992	450245	1	integrase
				Predicted by at least one method	PCC21_004060	450308	451384	-1	protein kinase
				Predicted by at least one method	PCC21_004070	451381	452439	-1	protein kinase
				Predicted by at least one method	PCC21_004080	452505	453593	-1	hypothetical protein
				Predicted by at least one method	PCC21_004090	453791	454027	1	hypothetical protein
				Predicted by at least one method	PCC21_004100	454166	454378	-1	hypothetical protein
				Predicted by at least one method	PCC21_004110	454626	454883	1	putative plasmid-related protein
				Predicted by at least one method	PCC21_004120	454887	455162	1	putative plasmid-related protein
				Predicted by at least one method	PCC21_004130	455210	455722	1	putative kinase
				Predicted by at least one method	PCC21_004140	456039	456521	-1	hypothetical protein
GI-3	633754	642166	8412	Predicted by at least one method	PCC21_005640	633754	634515	-1	putative DJ-1/PfpI family protein
				Predicted by at least one method	PCC21_005650	634697	635599	1	LysR family transcriptional regulator
				Predicted by at least one method	PCC21_005660	635606	635725	-1	hypothetical protein
				Predicted by at least one method	PCC21_005670	636008	637999	1	acyltransferase 3
				Predicted by at least one method	PCC21_005680	638608	638874	-1	hypothetical protein
				Predicted by at least one method	PCC21_005690	639003	639353	-1	hypothetical protein
				Predicted by at least one method	PCC21_005700	639355	640263	-1	integrase family protein
				Predicted by at least one method	PCC21_005710	640273	641175	-1	hypothetical protein
				Predicted by at least one method	PCC21_005720	641663	642166	1	G/U mismatch-specific DNA glycosylase
GI-4	838755	844224	5469	Predicted by at least one method	PCC21_007370	838755	839243	-1	hypothetical protein
				Predicted by at least one method	PCC21_007380	839457	840239	-1	putative amino acid-binding periplasmic protein
				Predicted by at least one method	PCC21_007390	840608	841186	-1	hypothetical protein
				Predicted by at least one method	PCC21_007400	841393	841839	1	hypothetical protein
				Predicted by at least one method	PCC21_007410	842085	842429	1	hypothetical protein
				Predicted by at least one method	PCC21_007420	843156	843647	1	hypothetical protein
				Predicted by at least one method	PCC21_007430	843640	844224	1	filamentation induced by cAMP protein Fic
GI-5	986276	1007034	20758	Predicted by at least one method	PCC21_008710	986276	987463	-1	major facilitator transporter
				Predicted by at least one method	PCC21_008720	987579	988544	1	AraC family transcriptional regulator
				Predicted by at least one method	PCC21_008730	988554	988865	1	hypothetical protein
				Predicted by at least one method	PCC21_008740	988974	989453	1	hypothetical protein
				Predicted by at least one method	PCC21_008750	989494	989604	-1	hypothetical protein
				Predicted by at least one method	PCC21_008760	989634	990377	-1	hypothetical protein
				Predicted by at least one method	PCC21_008770	991253	992341	1	Undecaprenyl-phosphate glucose phosphotransferase
				Predicted by at least one method	PCC21_008780	992331	993617	1	putative capsular polysaccharide biosynthesis protein
				Predicted by at least one method	PCC21_008790	993697	994176	1	putative capsular polysaccharide export protein
				Predicted by at least one method	PCC21_008800	994194	996311	1	Lipopolysaccharide biosynthesis protein
				Predicted by at least one method	PCC21_008810	996325	997536	1	putative capsular polysaccharide bisynthesis protein
				Predicted by at least one method	PCC21_008820	997533	998915	1	hypothetical protein
				Predicted by at least one method	PCC21_008830	998908	999897	1	glycosyl transferase family 2
				Predicted by at least one method	PCC21_008840	999904	1001118	1	glycosyl transferase group 1
				Predicted by at least one method	PCC21_008850	1001120	1002232	1	glycosyl transferase group 1
				Predicted by at least one method	PCC21_008860	1002235	1002642	1	hypothetical protein
				Predicted by at least one method	PCC21_008870	1002681	1004075	1	hypothetical protein
				Predicted by at least one method	PCC21_008880	1004102	1004602	1	putative capsular polysacharide biosynthesis transferase
				Predicted by at least one method	PCC21_008890	1004869	1005225	-1	ISXoo3 transposase
				Predicted by at least one method	PCC21_008900	1005276	1005527	-1	transposase
				Predicted by at least one method	PCC21_008910	1006033	1006398	1	cyanovirin containing protein
				Predicted by at least one method	PCC21_008920	1006490	1006624	-1	hypothetical protein
				Predicted by at least one method	PCC21_008930	1006819	1007034	-1	plasmid maintenance protein CcdA
GI-6	1399055	1404687	5632	Predicted by at least one method	PCC21_012230	1399055	1399651	-1	hypothetical protein
				Predicted by at least one method	PCC21_012240	1399954	1400397	-1	hypothetical protein
				Predicted by at least one method	PCC21_012250	1400574	1401479	-1	KAP P-loop domain-containing protein
				Predicted by at least one method	PCC21_012260	1401698	1402420	-1	hypothetical protein
				Predicted by at least one method	PCC21_012270	1402502	1402720	-1	hypothetical protein
				Predicted by at least one method	PCC21_012280	1402899	1403483	-1	hypothetical protein
				Predicted by at least one method	PCC21_012290	1404427	1404687	-1	hypothetical protein
GI-7	1519027	1538913	19886	Predicted by at least one method	PCC21_013280	1519027	1519461	1	protein-tyrosine-phosphatase
				Predicted by at least one method	PCC21_013290	1519478	1521652	1	EpsC
				Predicted by at least one method	PCC21_013300	1521791	1522666	1	glucose-1-phosphate thymidylyltransferase
				Predicted by at least one method	PCC21_013310	1522671	1523063	1	WxcM domain-containing protein
				Predicted by at least one method	PCC21_013320	1523066	1524082	1	hypothetical protein
				Predicted by at least one method	PCC21_013330	1524028	1524258	1	hypothetical protein
				Predicted by at least one method	PCC21_013340	1524255	1525367	1	DegT/DnrJ/EryC1/StrS aminotransferase
				Predicted by at least one method	PCC21_013350	1525364	1526629	1	WzxB protein
				Predicted by at least one method	PCC21_013360	1526678	1527493	1	glycosyl transferase, group 2 family protein
				Predicted by at least one method	PCC21_013370	1528054	1528746	1	hypothetical protein
				Predicted by at least one method	PCC21_013380	1528813	1529304	1	transferase hexapeptide repeat containing protein
				Predicted by at least one method	PCC21_013390	1529301	1530488	1	glycosyl transferase group 1
				Predicted by at least one method	PCC21_013400	1530511	1531203	1	glycosyltransferase-like protein
				Predicted by at least one method	PCC21_013410	1531266	1531403	1	hypothetical protein
				Predicted by at least one method	PCC21_013420	1531832	1532818	1	putative glycosyl transferase
				Predicted by at least one method	PCC21_013430	1532838	1533947	1	GDP-mannose 4,6-dehydratase
				Predicted by at least one method	PCC21_013440	1533950	1534912	1	NAD-dependent epimerase/dehydratase
				Predicted by at least one method	PCC21_013450	1534914	1535372	1	NUDIX hydrolase
				Predicted by at least one method	PCC21_013460	1535487	1536785	1	mannose-1-phosphate guanylyltransferase
				Predicted by at least one method	PCC21_013470	1536787	1537533	1	glycosyl transferase family 2
				Predicted by at least one method	PCC21_013480	1537540	1538913	1	CpsG protein
GI-8	1582188	1587743	5555	Predicted by at least one method	PCC21_013860	1582188	1582526	-1	hypothetical protein
				Predicted by at least one method	PCC21_013870	1582537	1582869	-1	hypothetical protein
				Predicted by at least one method	PCC21_013880	1583253	1583843	1	hypothetical protein
				Predicted by at least one method	PCC21_013890	1583947	1585188	-1	Glucuronoarabinoxylan endo-1,4-beta-xylanase
				Predicted by at least one method	PCC21_013900	1585960	1586859	-1	hypothetical protein
				Predicted by at least one method	PCC21_013910	1586966	1587106	-1	hypothetical protein
				Predicted by at least one method	PCC21_013920	1587105	1587743	1	NAD-dependent epimerase/dehydratase
GI-9	1715369	1728694	13325	Predicted by at least one method	PCC21_014950	1714887	1715372	1	hypothetical protein
				Predicted by at least one method	PCC21_014960	1715369	1715896	1	hypothetical protein
				Predicted by at least one method	PCC21_014970	1715893	1716420	1	hypothetical protein
				Predicted by at least one method	PCC21_014980	1716434	1717393	1	putative pathogenicity island protein
				Predicted by at least one method	PCC21_014990	1717598	1717750	-1	transposase IS3/IS911 family protein
				Predicted by at least one method	PCC21_015000	1718142	1719083	1	hypothetical protein
				Predicted by at least one method	PCC21_015010	1719631	1721829	-1	putative ATP-dependent helicase
				Predicted by at least one method	PCC21_015020	1721826	1723037	-1	hypothetical protein
				Predicted by at least one method	PCC21_015030	1723146	1725455	-1	hypothetical protein
				Predicted by at least one method	PCC21_015040	1725960	1726295	1	Post-segregation antitoxin CcdA
				Predicted by at least one method	PCC21_015050	1726292	1726504	-1	hypothetical protein
				Predicted by at least one method	PCC21_015060	1726496	1726612	1	CcdB protein
				Predicted by at least one method	PCC21_015070	1726646	1726909	-1	integrase
				Predicted by at least one method	PCC21_015080	1727270	1728067	-1	hypothetical protein
				Predicted by at least one method	PCC21_015090	1728308	1728694	-1	hypothetical protein
GI-10	1826665	1845784	19119	Predicted by at least one method	PCC21_016090	1826126	1826677	1	hypothetical protein
				Predicted by at least one method	PCC21_016100	1826665	1827552	-1	threonine and homoserine efflux system
				Predicted by at least one method	PCC21_016110	1827929	1828444	1	outer membrane protein X
				Predicted by at least one method	PCC21_016120	1828796	1829965	1	transport protein
				Predicted by at least one method	PCC21_016130	1830010	1831410	-1	MATE efflux family protein
				Predicted by at least one method	PCC21_016140	1831816	1832352	1	hypothetical protein
				Predicted by at least one method	PCC21_016150	1832424	1832753	1	hypothetical protein
				Predicted by at least one method	PCC21_016160	1832986	1833450	1	transcription activator effector binding protein
				Predicted by at least one method	PCC21_016170	1833605	1834033	-1	OmpA family membrane protein
				Predicted by at least one method	PCC21_016180	1834030	1834485	-1	OmpA family membrane protein
				Predicted by at least one method	PCC21_016190	1835299	1835766	1	hypothetical protein
				Predicted by at least one method	PCC21_016200	1836047	1836406	-1	hypothetical protein
				Predicted by at least one method	PCC21_016210	1836777	1837148	1	Deoxycytidylate deaminase
				Predicted by at least one method	PCC21_016220	1837926	1838324	1	CMP/dCMP deaminase, zinc-binding protein
				Predicted by at least one method	PCC21_016230	1838599	1838796	1	hypothetical protein
				Predicted by at least one method	PCC21_016240	1838901	1839254	-1	hypothetical protein
				Predicted by at least one method	PCC21_016250	1839312	1839554	-1	Qin prophage, bifunctional antitoxin of the RelE-RelB toxin-antitoxin system/ transcriptional repres
				Predicted by at least one method	PCC21_016260	1839598	1839846	-1	plasmid stabilization system
				Predicted by at least one method	PCC21_016270	1839872	1840117	-1	hypothetical protein
				Predicted by at least one method	PCC21_016280	1840474	1840716	-1	hypothetical protein
				Predicted by at least one method	PCC21_016290	1840790	1841056	-1	hypothetical protein
				Predicted by at least one method	PCC21_016300	1841046	1841762	-1	hypothetical protein
				Predicted by at least one method	PCC21_016310	1842821	1845427	-1	hypothetical protein
				Predicted by at least one method	PCC21_016320	1845424	1845591	-1	putative phage-related protein
				Predicted by at least one method	PCC21_016330	1845584	1845784	-1	hypothetical protein
GI-11	2098242	2103518	5276	Predicted by at least one method	PCC21_018510	2098242	2098430	-1	hypothetical protein
				Predicted by at least one method	PCC21_018520	2099563	2099943	-1	DNA-binding protein
				Predicted by at least one method	PCC21_018530	2100278	2100841	1	bacteriophage regulatory protein CII
				Predicted by at least one method	PCC21_018540	2101119	2101850	1	PmgT
				Predicted by at least one method	PCC21_018550	2101850	2102773	1	hypothetical protein
				Predicted by at least one method	PCC21_018560	2102748	2103227	1	putative phage replication protein
				Predicted by at least one method	PCC21_018570	2103261	2103518	1	hypothetical protein
				Predicted by at least one method	PCC21_018580	2103515	2104606	1	hypothetical protein
GI-12	2120643	2128685	8042	Predicted by at least one method	PCC21_018800	2120318	2120656	1	hypothetical protein
				Predicted by at least one method	PCC21_018810	2120643	2121059	1	putative bacteriophage protein
				Predicted by at least one method	PCC21_018820	2121059	2121559	1	putative bacteriophage protein
				Predicted by at least one method	PCC21_018830	2121562	2121969	1	hypothetical protein
				Predicted by at least one method	PCC21_018840	2121959	2122501	1	putative bacteriophage protein
				Predicted by at least one method	PCC21_018850	2122505	2123653	1	putative bacteriophage protein
				Predicted by at least one method	PCC21_018860	2123663	2124103	1	putative bacteriophage protein
				Predicted by at least one method	PCC21_018870	2124104	2124514	1	putative bacteriophage protein
				Predicted by at least one method	PCC21_018880	2124550	2124702	1	putative bacteriophage protein
				Predicted by at least one method	PCC21_018890	2124744	2126657	1	Lytic transglycosylase, catalytic
				Predicted by at least one method	PCC21_018900	2126657	2127280	1	putative bacteriophage protein
				Predicted by at least one method	PCC21_018910	2127277	2127579	1	putative bacteriophage protein
				Predicted by at least one method	PCC21_018920	2127582	2128685	1	putative bacteriophage protein
GI-13	2438205	2465878	27673	Predicted by at least one method	PCC21_021620	2438205	2438792	1	peptidyl-tRNA hydrolase
				Predicted by at least one method	PCC21_021630	2438922	2440013	1	GTP-dependent nucleic acid-binding protein EngD
				Predicted by at least one method	PCC21_021640	2440228	2441403	1	Integrase
				Predicted by at least one method	PCC21_021650	2441431	2442579	-1	hypothetical protein
				Predicted by at least one method	PCC21_021660	2442587	2448529	-1	helicase
				Predicted by at least one method	PCC21_021670	2448544	2451339	-1	hypothetical protein
				Predicted by at least one method	PCC21_021680	2451375	2454140	-1	hypothetical protein
				Predicted by at least one method	PCC21_021690	2454150	2455235	-1	Modification methylase FnuDI
				Predicted by at least one method	PCC21_021700	2455483	2456091	1	hypothetical protein
				Predicted by at least one method	PCC21_021710	2456242	2457672	-1	hypothetical protein
				Predicted by at least one method	PCC21_021720	2458051	2459154	-1	hypothetical protein
				Predicted by at least one method	PCC21_021730	2459313	2459510	-1	transcriptional regulator, putative
				Predicted by at least one method	PCC21_021740	2459712	2460215	1	hypothetical protein
				Predicted by at least one method	PCC21_021750	2460301	2461245	-1	Integrase
				Predicted by at least one method	PCC21_021760	2461282	2461725	-1	DNA repair protein RadC
				Predicted by at least one method	PCC21_021770	2461727	2461933	1	hypothetical protein
				Predicted by at least one method	PCC21_021780	2462334	2462687	-1	hypothetical protein
				Predicted by at least one method	PCC21_021790	2462960	2463364	-1	hypothetical protein
				Predicted by at least one method	PCC21_021800	2463487	2463759	1	hypothetical protein
				Predicted by at least one method	PCC21_021810	2463756	2464280	1	hypothetical protein
				Predicted by at least one method	PCC21_021820	2464371	2464751	1	hypothetical protein
				Predicted by at least one method	PCC21_021830	2464787	2465275	1	hypothetical protein
				Predicted by at least one method	PCC21_021840	2465333	2465878	1	hypothetical protein
GI-14	2491008	2502499	11491	Predicted by at least one method	PCC21_022040	2491299	2492024	1	hypothetical protein
				Predicted by at least one method	PCC21_022050	2492024	2492914	1	ABC transporter, permease protein
				Predicted by at least one method	PCC21_022060	2492921	2493856	1	periplasmic solute binding protein
				Predicted by at least one method	PCC21_022070	2493896	2495152	1	hypothetical protein
				Predicted by at least one method	PCC21_022080	2495286	2497130	-1	hypothetical protein
				Predicted by at least one method	PCC21_022090	2497785	2500304	-1	hypothetical protein
				Predicted by at least one method	PCC21_022100	2500297	2501724	-1	hypothetical protein
				Predicted by at least one method	PCC21_022110	2502206	2502499	1	hypothetical protein
GI-15	2723844	2735507	11663	Predicted by at least one method	PCC21_023920	2723844	2723942	-1	hypothetical protein
				Predicted by at least one method	PCC21_023930	2724014	2724334	-1	hypothetical protein
				Predicted by at least one method	PCC21_023940	2724451	2724993	-1	hypothetical protein
				Predicted by at least one method	PCC21_023950	2725077	2725319	-1	hypothetical protein
				Predicted by at least one method	PCC21_023960	2725316	2725636	-1	hypothetical protein
				Predicted by at least one method	PCC21_023970	2725636	2726076	-1	bacteriophage-acquired protein
				Predicted by at least one method	PCC21_023980	2726371	2726772	-1	hypothetical protein
				Predicted by at least one method	PCC21_023990	2726774	2727583	-1	putative phage protein
				Predicted by at least one method	PCC21_024000	2727656	2727856	-1	hypothetical protein
				Predicted by at least one method	PCC21_024010	2727843	2728145	-1	hypothetical protein
				Predicted by at least one method	PCC21_024020	2728282	2728437	-1	hypothetical protein
				Predicted by at least one method	PCC21_024030	2728811	2729014	-1	hypothetical protein
				Predicted by at least one method	PCC21_024040	2729533	2729727	-1	hypothetical protein
				Predicted by at least one method	PCC21_024050	2729790	2729915	-1	recombination associated protein
				Predicted by at least one method	PCC21_024060	2729962	2730780	-1	hypothetical protein
				Predicted by at least one method	PCC21_024070	2730767	2731648	-1	hypothetical protein
				Predicted by at least one method	PCC21_024080	2731842	2732228	-1	hypothetical protein
				Predicted by at least one method	PCC21_024090	2732245	2732490	-1	hypothetical protein
				Predicted by at least one method	PCC21_024100	2732599	2733336	1	regulator of pectin lyase production
				Predicted by at least one method	PCC21_024110	2733377	2733943	1	hypothetical protein
				Predicted by at least one method	PCC21_024120	2733940	2734695	1	hypothetical protein
				Predicted by at least one method	PCC21_024130	2735238	2735507	1	hypothetical protein
GI-16	3012755	3019284	6529	Predicted by at least one method	PCC21_026670	3012755	3014173	-1	hypothetical protein
				Predicted by at least one method	PCC21_026680	3014244	3014984	-1	hypothetical protein
				Predicted by at least one method	PCC21_026690	3014981	3015433	-1	GCN5-related N-acetyltransferase
				Predicted by at least one method	PCC21_026700	3015421	3016389	-1	hypothetical protein
				Predicted by at least one method	PCC21_026710	3016389	3017348	-1	hypothetical protein
				Predicted by at least one method	PCC21_026720	3017351	3018052	-1	hypothetical protein
				Predicted by at least one method	PCC21_026730	3018172	3019284	-1	DegT/DnrJ/EryC1/StrS aminotransferase
GI-17	3054616	3060452	5836	Predicted by at least one method	PCC21_027110	3054616	3055260	-1	chemotaxis phosphatase, CheZ
				Predicted by at least one method	PCC21_027120	3055270	3055659	-1	chemotaxis regulatory protein CheY
				Predicted by at least one method	PCC21_027130	3055698	3056708	-1	response regulator receiver modulated CheB methylesterase
				Predicted by at least one method	PCC21_027140	3056750	3057622	-1	MCP methyltransferase, CheR-type
				Predicted by at least one method	PCC21_027150	3058134	3059819	-1	methyl-accepting chemotaxis protein
				Predicted by at least one method	PCC21_027160	3059955	3060452	-1	purine-binding chemotaxis protein
GI-18	3062527	3067313	4786	Predicted by at least one method	PCC21_027180	3062527	3063582	-1	flagellar motor protein
				Predicted by at least one method	PCC21_027190	3063579	3064466	-1	MotA
				Predicted by at least one method	PCC21_027200	3064601	3065179	-1	transcriptional activator FlhC
				Predicted by at least one method	PCC21_027210	3065183	3065533	-1	transcriptional activator FlhD
				Predicted by at least one method	PCC21_027220	3066351	3067313	-1	hypothetical protein
GI-19	3071576	3076106	4530	Predicted by at least one method	PCC21_027260	3071576	3071794	1	hypothetical protein
				Predicted by at least one method	PCC21_027270	3072019	3072375	1	hypothetical protein
				Predicted by at least one method	PCC21_027280	3072443	3073342	-1	LysR family transcriptional regulator
				Predicted by at least one method	PCC21_027290	3073637	3074467	1	metallo-beta-lactamase
				Predicted by at least one method	PCC21_027300	3074516	3075280	-1	cyclic nucleotide-binding protein
				Predicted by at least one method	PCC21_027310	3075661	3075849	-1	P2 GpU family protein
				Predicted by at least one method	PCC21_027320	3075921	3076106	-1	phage major tail tube protein
GI-20	3122651	3131342	8691	Predicted by at least one method	PCC21_027690	3122651	3123271	1	hypothetical protein
				Predicted by at least one method	PCC21_027700	3123275	3124015	1	hypothetical protein
				Predicted by at least one method	PCC21_027710	3124385	3125152	-1	transcriptional regulator, AraC family
				Predicted by at least one method	PCC21_027720	3125268	3125993	1	glutamine amidotransferase class-I
				Predicted by at least one method	PCC21_027730	3126116	3126592	-1	hypothetical protein
				Predicted by at least one method	PCC21_027740	3126652	3127221	-1	transcriptional regulator, TetR family
				Predicted by at least one method	PCC21_027750	3127808	3128674	1	N-acetyltransferase
				Predicted by at least one method	PCC21_027760	3129223	3129957	-1	hypothetical protein
				Predicted by at least one method	PCC21_027770	3130290	3131342	-1	hypothetical protein
GI-21	3399450	3404158	4708	Predicted by at least one method	PCC21_030190	3399450	3402029	-1	DEAD/DEAH box helicase domain protein
				Predicted by at least one method	PCC21_030200	3402035	3402760	-1	hypothetical protein
				Predicted by at least one method	PCC21_030210	3403556	3404158	-1	hypothetical protein
GI-22	3417891	3423111	5220	Predicted by at least one method	PCC21_030350	3417891	3418106	-1	transcriptional regulator
				Predicted by at least one method	PCC21_030360	3418383	3418706	1	addiction module killer protein
				Predicted by at least one method	PCC21_030370	3418711	3419049	1	DNA-binding prophage protein
				Predicted by at least one method	PCC21_030380	3419275	3423111	1	hypothetical protein
GI-23	3632139	3636253	4114	Predicted by at least one method	PCC21_032140	3632139	3632516	-1	hypothetical protein
				Predicted by at least one method	PCC21_032150	3632573	3633370	-1	Rhs protein
				Predicted by at least one method	PCC21_032160	3634157	3634642	-1	hypothetical protein
				Predicted by at least one method	PCC21_032170	3634643	3635332	-1	Rhs protein
				Predicted by at least one method	PCC21_032180	3635672	3636253	-1	hypothetical protein
				Predicted by at least one method	PCC21_032190	3636225	3641018	-1	YD repeat-containing protein
GI-24	3666732	3717034	50302	Predicted by at least one method	PCC21_032380	3665770	3666768	-1	hypothetical protein
				Predicted by at least one method	PCC21_032390	3666732	3668498	-1	hypothetical protein
				Predicted by at least one method	PCC21_032400	3668501	3668932	-1	hypothetical protein
				Predicted by at least one method	PCC21_032410	3668938	3670416	-1	hypothetical protein
				Predicted by at least one method	PCC21_032420	3670574	3671077	-1	hypothetical protein
				Predicted by at least one method	PCC21_032430	3672187	3672570	-1	purine ribonucleoside efflux pump NepI
				Predicted by at least one method	PCC21_032440	3672854	3673015	-1	hypothetical protein
				Predicted by at least one method	PCC21_032450	3673169	3676201	-1	UvrD/REP helicase
				Predicted by at least one method	PCC21_032460	3676312	3679443	-1	putative type I restriction-modification system subunit R
				Predicted by at least one method	PCC21_032470	3679437	3680630	-1	hypothetical protein
				Predicted by at least one method	PCC21_032480	3680623	3681933	-1	restriction modification system DNA specificity domain protein
				Predicted by at least one method	PCC21_032490	3681934	3683643	-1	type I restriction-modification system, M subunit
				Predicted by at least one method	PCC21_032500	3684004	3686193	1	hypothetical protein
				Predicted by at least one method	PCC21_032510	3686207	3686947	1	hypothetical protein
				Predicted by at least one method	PCC21_032520	3686944	3688626	1	hypothetical protein
				Predicted by at least one method	PCC21_032530	3688626	3691868	1	SNF2 family helicase
				Predicted by at least one method	PCC21_032540	3692098	3692484	1	hypothetical protein
				Predicted by at least one method	PCC21_032550	3693037	3694356	1	putative phage integrase
				Predicted by at least one method	PCC21_032560	3694428	3695477	-1	Appr-1-p processing domain protein
				Predicted by at least one method	PCC21_032570	3695491	3696138	-1	hypothetical protein
				Predicted by at least one method	PCC21_032580	3696243	3697076	-1	hypothetical protein
				Predicted by at least one method	PCC21_032590	3697194	3697514	-1	hypothetical protein
				Predicted by at least one method	PCC21_032600	3697584	3697919	-1	hypothetical protein
				Predicted by at least one method	PCC21_032610	3697959	3698432	-1	DNA repair protein RadC
				Predicted by at least one method	PCC21_032620	3698520	3698753	-1	CP4-57 prophage, inner membrane protein
				Predicted by at least one method	PCC21_032630	3698771	3699244	-1	hypothetical protein
				Predicted by at least one method	PCC21_032640	3699280	3699849	-1	hypothetical protein
				Predicted by at least one method	PCC21_032650	3700031	3700729	-1	regulatory protein DeoR
				Predicted by at least one method	PCC21_032660	3701099	3701974	-1	GTP-binding protein HSR1-related protein
				Predicted by at least one method	PCC21_032670	3702788	3703396	1	hypothetical protein
				Predicted by at least one method	PCC21_032680	3703393	3703995	1	putative cytoplasmic protein
				Predicted by at least one method	PCC21_032690	3704007	3707648	1	DNA repair ATPase
				Predicted by at least one method	PCC21_032700	3707694	3711338	1	type II restriction enzyme methylase subunit
				Predicted by at least one method	PCC21_032710	3711523	3714126	1	putative cytoplasmic protein
				Predicted by at least one method	PCC21_032720	3714137	3716221	1	ATP-dependent Lon protease
				Predicted by at least one method	PCC21_032730	3716411	3717034	-1	CP4-57 prophage, hypothetical protein
GI-25	4241741	4247519	5778	Predicted by at least one method	PCC21_037270	4241741	4243300	-1	hypothetical protein
				Predicted by at least one method	PCC21_037280	4243297	4244238	-1	hypothetical protein
				Predicted by at least one method	PCC21_037290	4244235	4245452	-1	hypothetical protein
				Predicted by at least one method	PCC21_037300	4246277	4246441	1	hypothetical protein
				Predicted by at least one method	PCC21_037310	4246582	4246785	-1	transcriptional regulator
				Predicted by at least one method	PCC21_037320	4246890	4247153	1	hypothetical protein
				Predicted by at least one method	PCC21_037330	4247223	4247519	1	hypothetical protein

## Sheet: Table S4. GIs_Pbrasiliense
Table S4. Predicted Genomic Islands in P. carotovorum subsp. brasiliense BC1 by at least one of the four methods: IslandPick, IslandPath-DIMOB, SIGI-HMM and Islander.
Genome Island	Island start	Island end	Length	Method	Locus	Gene start	Gene end	Strand	Product
GI-1	55492	62050	6558	Predicted by at least one method	NC16_00250	55492	55881	-1	hypothetical protein
				Predicted by at least one method	NC16_00255	55884	56084	-1	hypothetical protein
				Predicted by at least one method	NC16_00260	56795	57274	-1	hypothetical protein
				Predicted by at least one method	NC16_00270	61643	62050	-1	hypothetical protein
GI-2	407181	422238	15057	Predicted by at least one method	NC16_01830	407181	408257	1	lipopolysaccharide ABC transporter permease
				Predicted by at least one method	NC16_01835	408575	409618	1	transposase
				Predicted by at least one method	NC16_01840	409782	413285	-1	hypothetical protein
				Predicted by at least one method	NC16_01845	413490	413813	-1	DNA-binding protein
				Predicted by at least one method	NC16_01850	414934	415812	1	DNA-binding protein
				Predicted by at least one method	NC16_01855	415815	416015	1	transcriptional regulator
				Predicted by at least one method	NC16_01860	416012	416548	1	hypothetical protein
				Predicted by at least one method	NC16_01865	416541	418577	1	DNA primase
				Predicted by at least one method	NC16_01870	418852	419172	1	hypothetical protein
				Predicted by at least one method	NC16_01875	419162	419446	1	hypothetical protein
				Predicted by at least one method	NC16_01885	420982	422238	-1	integrase
GI-3	494278	530883	36605	Predicted by at least one method	NC16_02190	493085	494281	1	isochorismate synthase
				Predicted by at least one method	NC16_02195	494278	495903	1	enterobactin synthase subunit E
				Predicted by at least one method	NC16_02200	495914	496789	1	isochorismatase
				Predicted by at least one method	NC16_02205	496786	499929	1	peptide synthetase
				Predicted by at least one method	NC16_02210	499935	500705	1	2,3-dihydroxybenzoate-2,3-dehydrogenase
				Predicted by at least one method	NC16_02215	500728	507117	1	peptide synthetase
				Predicted by at least one method	NC16_02220	507114	509216	1	peptide synthetase
				Predicted by at least one method	NC16_02225	509564	510553	1	transposase
				Predicted by at least one method	NC16_02230	511053	512072	-1	transposase
				Predicted by at least one method	NC16_02235	512122	512916	1	hypothetical protein
				Predicted by at least one method	NC16_02240	512913	513701	1	phosphonate C-P lyase system protein PhnK
				Predicted by at least one method	NC16_02245	513723	514469	1	phosphonate ABC transporter ATP-binding protein
				Predicted by at least one method	NC16_02250	514459	515595	1	phosphonate metabolism protein PhnM
				Predicted by at least one method	NC16_02255	515598	516167	1	ribose-phosphate pyrophosphokinase
				Predicted by at least one method	NC16_02260	516206	516979	1	carbon-phosphorus lyase complex accessory protein
				Predicted by at least one method	NC16_02265	517291	519615	1	autotransporter protein
				Predicted by at least one method	NC16_02270	519762	520589	1	esterase
				Predicted by at least one method	NC16_02275	520971	521234	-1	hypothetical protein
				Predicted by at least one method	NC16_02280	521363	522265	1	LysR family transcriptional regulator
				Predicted by at least one method	NC16_02285	522344	522604	-1	DNA-binding protein
				Predicted by at least one method	NC16_02290	522828	523841	-1	hypothetical protein
				Predicted by at least one method	NC16_02295	523886	524071	-1	hypothetical protein
				Predicted by at least one method	NC16_02300	524346	524606	-1	DNA-binding protein
				Predicted by at least one method	NC16_02305	524727	524969	1	regulator
				Predicted by at least one method	NC16_02310	525046	526362	-1	transposase
				Predicted by at least one method	NC16_02315	526735	527028	1	CopG family transcriptional regulator
				Predicted by at least one method	NC16_02320	527025	527519	1	GNAT family acetyltransferase
				Predicted by at least one method	NC16_02325	527921	529756	-1	hypothetical protein
				Predicted by at least one method	NC16_02330	530137	530883	-1	molybdopterin-guanine dinucleotide biosynthesis protein MobC
GI-4	580802	595676	14874	Predicted by at least one method	NC16_02575	580802	581566	-1	thiamine biosynthesis protein ThiJ
				Predicted by at least one method	NC16_02580	581748	582650	1	transcriptional regulator
				Predicted by at least one method	NC16_02585	582672	583031	-1	hypothetical protein
				Predicted by at least one method	NC16_02590	583374	584771	1	integrase
				Predicted by at least one method	NC16_02595	584764	585582	1	hypothetical protein
				Predicted by at least one method	NC16_02600	585745	585936	1	DNA-binding protein
				Predicted by at least one method	NC16_02605	586148	586333	-1	hypothetical protein
				Predicted by at least one method	NC16_02610	586532	586717	-1	hypothetical protein
				Predicted by at least one method	NC16_02615	586716	586907	1	hypothetical protein
				Predicted by at least one method	NC16_02625	587237	587542	1	hypothetical protein
				Predicted by at least one method	NC16_02630	587702	587914	1	hypothetical protein
				Predicted by at least one method	NC16_02635	587978	590656	1	toprim domain protein
				Predicted by at least one method	NC16_02645	591676	591996	1	hypothetical protein
				Predicted by at least one method	NC16_02650	591968	592507	1	acetyltransferase
				Predicted by at least one method	NC16_02655	592962	593195	-1	hypothetical protein
				Predicted by at least one method	NC16_02660	593358	594170	1	hypothetical protein
				Predicted by at least one method	NC16_02670	595173	595676	1	formamidopyrimidine-DNA glycosylase
GI-5	717138	722069	4931	Predicted by at least one method	NC16_03235	717138	718361	1	integrase
				Predicted by at least one method	NC16_03240	718669	718908	1	hypothetical protein
				Predicted by at least one method	NC16_03245	718960	719274	1	hypothetical protein
				Predicted by at least one method	NC16_03250	719274	719675	1	hypothetical protein
				Predicted by at least one method	NC16_03255	719701	720300	1	hypothetical protein
				Predicted by at least one method	NC16_03260	721620	722069	1	hypothetical protein
GI-6	795742	813605	17863	Predicted by at least one method	NC16_03525	795742	796368	-1	amino acid transporter
				Predicted by at least one method	NC16_03530	796635	797417	-1	ABC transporter substrate-binding protein
				Predicted by at least one method	NC16_03535	797786	798364	-1	membrane protein
				Predicted by at least one method	NC16_03540	798580	799773	-1	transposase
				Predicted by at least one method	NC16_03545	800139	802226	1	zinc chelation protein SecC
				Predicted by at least one method	NC16_03550	803157	803408	-1	prevent-host-death protein
				Predicted by at least one method	NC16_03555	803657	804202	1	hypothetical protein
				Predicted by at least one method	NC16_03560	804186	805103	1	hypothetical protein
				Predicted by at least one method	NC16_03565	805309	805800	1	hypothetical protein
				Predicted by at least one method	NC16_03570	805793	806377	1	cell division protein Fic
				Predicted by at least one method	NC16_03575	807166	807648	-1	SsrA-binding protein
				Predicted by at least one method	NC16_03580	807804	808250	1	cyclase
				Predicted by at least one method	NC16_03585	808231	808518	1	hypothetical protein
				Predicted by at least one method	NC16_03595	811098	813605	-1	hypothetical protein
GI-7	1266253	1274607	8354	Predicted by at least one method	NC16_05500	1266253	1267110	1	dihydroxynaphthoic acid synthetase
				Predicted by at least one method	NC16_05505	1267110	1268081	1	O-succinylbenzoate synthase
				Predicted by at least one method	NC16_05510	1268069	1269553	1	O-succinylbenzoic acid--CoA ligase
				Predicted by at least one method	NC16_05515	1269555	1269764	-1	catalase
				Predicted by at least one method	NC16_05520	1270017	1270556	1	membrane protein
				Predicted by at least one method	NC16_05525	1270656	1271864	-1	tyrosine transporter TyrP
				Predicted by at least one method	NC16_05530	1272086	1273279	1	hypothetical protein
				Predicted by at least one method	NC16_05535	1273618	1274607	1	transposase
GI-8	1459258	1477575	18317	Predicted by at least one method	NC16_06410	1459258	1460394	1	polysaccharide export protein Wza
				Predicted by at least one method	NC16_06415	1460403	1460837	1	protein tyrosine phosphatase
				Predicted by at least one method	NC16_06420	1460854	1463022	1	tyrosine protein kinase
				Predicted by at least one method	NC16_06425	1463265	1464671	1	UDP-phosphate galactose phosphotransferase
				Predicted by at least one method	NC16_06430	1464713	1465696	1	glycosyl transferase family 1
				Predicted by at least one method	NC16_06435	1465774	1467198	1	mannose-1-phosphate guanyltransferase
				Predicted by at least one method	NC16_06440	1467214	1468599	1	phosphomannomutase
				Predicted by at least one method	NC16_06445	1468699	1469856	1	glycosyl transferase family 1
				Predicted by at least one method	NC16_06450	1469990	1470859	1	glucose-1-phosphate thymidylyltransferase
				Predicted by at least one method	NC16_06455	1470861	1471397	1	dTDP-4-dehydrorhamnose 3,5-epimerase
				Predicted by at least one method	NC16_06460	1471394	1472251	1	dTDP-4-dehydrorhamnose reductase
				Predicted by at least one method	NC16_06465	1472367	1473593	1	hypothetical protein
				Predicted by at least one method	NC16_06470	1473660	1474217	1	hypothetical protein
				Predicted by at least one method	NC16_06475	1474207	1475346	1	epimerase
				Predicted by at least one method	NC16_06480	1475346	1476230	1	hypothetical protein
				Predicted by at least one method	NC16_06485	1476507	1476803	-1	hypothetical protein
				Predicted by at least one method	NC16_06490	1476979	1477575	1	hypothetical protein
GI-9	1534174	1548538	14364	Predicted by at least one method	NC16_06690	1534174	1534512	-1	hypothetical protein
				Predicted by at least one method	NC16_06695	1534523	1534855	-1	tellurite resistance protein
				Predicted by at least one method	NC16_06700	1534936	1535160	1	hypothetical protein
				Predicted by at least one method	NC16_06705	1535237	1535827	1	flavin reductase
				Predicted by at least one method	NC16_06710	1535853	1536767	-1	LysR family transcriptional regulator
				Predicted by at least one method	NC16_06715	1536892	1537179	1	hypothetical protein
				Predicted by at least one method	NC16_06720	1537167	1538066	-1	LysR family transcriptional regulator
				Predicted by at least one method	NC16_06725	1538312	1538950	1	beta-lactamase
				Predicted by at least one method	NC16_06730	1539757	1541244	-1	hypothetical protein
				Predicted by at least one method	NC16_06735	1542255	1542629	1	hypothetical protein
				Predicted by at least one method	NC16_06740	1543238	1544434	-1	hypothetical protein
				Predicted by at least one method	NC16_06745	1544515	1545072	-1	TetR family transcriptional regulator
				Predicted by at least one method	NC16_06750	1545705	1547066	-1	PTS lactose transporter subunit IIC
				Predicted by at least one method	NC16_06755	1547111	1548538	-1	6-phospho-beta-glucosidase
GI-10	1556772	1571472	14700	Predicted by at least one method	NC16_06795	1556772	1557788	-1	P-type DNA transfer ATPase VirB11
				Predicted by at least one method	NC16_06800	1557778	1559010	-1	TrbI/VirB10 family protein
				Predicted by at least one method	NC16_06805	1559007	1559897	-1	P-type conjugative transfer protein VirB9
				Predicted by at least one method	NC16_06810	1559897	1560580	-1	type IV secretion system protein
				Predicted by at least one method	NC16_06815	1560801	1561841	-1	type IV secretion system protein
				Predicted by at least one method	NC16_06820	1561853	1562077	-1	Eex protein
				Predicted by at least one method	NC16_06825	1562088	1562804	-1	Minor pilin of type IV secretion complex (VirB5)
				Predicted by at least one method	NC16_06830	1562828	1565575	-1	ATPase
				Predicted by at least one method	NC16_06835	1565585	1565860	-1	conjugal transfer protein
				Predicted by at least one method	NC16_06840	1565863	1566528	-1	transglycosylase
				Predicted by at least one method	NC16_06845	1566608	1566829	-1	ATP-binding protein
				Predicted by at least one method	NC16_06850	1567363	1568358	1	membrane protein
				Predicted by at least one method	NC16_06855	1569090	1569515	1	hypothetical protein
				Predicted by at least one method	NC16_06860	1569646	1569999	1	transcriptional regulator, HxlR family protein
				Predicted by at least one method	NC16_06865	1570172	1570450	1	hypothetical protein
				Predicted by at least one method	NC16_06870	1570478	1570687	-1	conjugal transfer protein TraR
				Predicted by at least one method	NC16_06875	1570677	1571261	-1	hypothetical protein
				Predicted by at least one method	NC16_06880	1571278	1571472	-1	DNA-binding protein
GI-11	1697080	1766821	69741	Predicted by at least one method	NC16_07390	1696556	1697083	1	periplasmic protein
				Predicted by at least one method	NC16_07395	1697080	1697607	1	lipoprotein
				Predicted by at least one method	NC16_07400	1697621	1698580	1	membrane protein
				Predicted by at least one method	NC16_07410	1700034	1700351	-1	hypothetical protein
				Predicted by at least one method	NC16_07415	1701024	1702964	1	hypothetical protein
				Predicted by at least one method	NC16_07420	1703318	1704193	1	hypothetical protein
				Predicted by at least one method	NC16_07425	1704383	1704601	1	DNA-binding protein
				Predicted by at least one method	NC16_07430	1704622	1704948	1	hypothetical protein
				Predicted by at least one method	NC16_07435	1705034	1705324	1	hypothetical protein
				Predicted by at least one method	NC16_07440	1705383	1705748	1	hypothetical protein
				Predicted by at least one method	NC16_07445	1705812	1706072	1	DNA-binding protein
				Predicted by at least one method	NC16_07450	1706253	1706972	1	hypothetical protein
				Predicted by at least one method	NC16_07455	1707160	1707639	-1	hypothetical protein
				Predicted by at least one method	NC16_07465	1708613	1709347	-1	DNA-binding protein
				Predicted by at least one method	NC16_07480	1712601	1713794	1	hypothetical protein
				Predicted by at least one method	NC16_07485	1713888	1714265	-1	hypothetical protein
				Predicted by at least one method	NC16_07490	1714900	1715454	1	dNA-directed RNA polymerase, beta subunit
				Predicted by at least one method	NC16_07495	1715472	1716125	1	membrane protein
				Predicted by at least one method	NC16_07500	1716254	1716715	-1	hypothetical protein
				Predicted by at least one method	NC16_07505	1716715	1717836	-1	hypothetical protein
				Predicted by at least one method	NC16_07510	1717916	1719313	-1	conjugal transfer protein
				Predicted by at least one method	NC16_07515	1719927	1720331	1	hypothetical protein
				Predicted by at least one method	NC16_07520	1720455	1720709	1	hypothetical protein
				Predicted by at least one method	NC16_07525	1720706	1720990	1	conjugal transfer protein TraD
				Predicted by at least one method	NC16_07530	1721272	1722252	1	hypothetical protein
				Predicted by at least one method	NC16_07535	1722627	1723028	-1	DNA-binding protein
				Predicted by at least one method	NC16_07540	1723130	1723366	1	hypothetical protein
				Predicted by at least one method	NC16_07545	1723445	1723987	1	type IV pilin
				Predicted by at least one method	NC16_07550	1724049	1724534	-1	hypothetical protein
				Predicted by at least one method	NC16_07555	1724701	1726185	1	pilus assembly protein PilV
				Predicted by at least one method	NC16_07560	1726375	1728153	1	S-type Pyocin domain-containing protein
				Predicted by at least one method	NC16_07565	1728156	1728362	1	hypothetical protein
				Predicted by at least one method	NC16_07570	1728512	1728691	-1	hypothetical protein
				Predicted by at least one method	NC16_07575	1729261	1730130	1	hypothetical protein
				Predicted by at least one method	NC16_07580	1730392	1732344	-1	hypothetical protein
				Predicted by at least one method	NC16_07585	1732613	1733890	-1	integrase
				Predicted by at least one method	NC16_07590	1734328	1734558	1	hypothetical protein
				Predicted by at least one method	NC16_07595	1734873	1735133	1	hypothetical protein
				Predicted by at least one method	NC16_07600	1735209	1739972	1	ATPase family protein associated with various cellular activities (AAA)
				Predicted by at least one method	NC16_07605	1740068	1740280	-1	hypothetical protein
				Predicted by at least one method	NC16_07610	1741166	1742110	1	DNA primase
				Predicted by at least one method	NC16_07615	1742841	1743131	-1	hypothetical protein
				Predicted by at least one method	NC16_07620	1743401	1745017	1	hypothetical protein
				Predicted by at least one method	NC16_07630	1748376	1750025	-1	hypothetical protein
				Predicted by at least one method	NC16_07635	1750176	1750874	-1	hypothetical protein
				Predicted by at least one method	NC16_07645	1752334	1753383	-1	DNA methylase
				Predicted by at least one method	NC16_07650	1753376	1754179	-1	molybdopterin-guanine dinucleotide biosynthesis protein MobC
				Predicted by at least one method	NC16_07655	1754188	1755924	-1	molybdopterin-guanine dinucleotide biosynthesis protein MobB
				Predicted by at least one method	NC16_07660	1756719	1757021	-1	conjugal transfer protein
				Predicted by at least one method	NC16_07665	1757065	1758081	-1	P-type DNA transfer ATPase VirB11
				Predicted by at least one method	NC16_07670	1758071	1759303	-1	TrbI/VirB10 family protein
				Predicted by at least one method	NC16_07675	1759300	1760190	-1	P-type conjugative transfer protein VirB9
				Predicted by at least one method	NC16_07680	1760190	1760873	-1	type IV secretion system protein
				Predicted by at least one method	NC16_07685	1761006	1760866	-1	conjugal transfer protein
				Predicted by at least one method	NC16_07690	1761094	1762134	-1	type IV secretion system protein
				Predicted by at least one method	NC16_07695	1762146	1762370	-1	Eex protein
				Predicted by at least one method	NC16_07700	1762381	1763097	-1	type IV secretion system protein VirB5
				Predicted by at least one method	NC16_07705	1763121	1765868	-1	ATPase
				Predicted by at least one method	NC16_07710	1765878	1766153	-1	conjugal transfer protein
				Predicted by at least one method	NC16_07715	1766156	1766821	-1	transglycosylase
GI-12	1701024	1728362	27338	Predicted by at least one method	NC16_07415	1701024	1702964	1	hypothetical protein
				Predicted by at least one method	NC16_07420	1703318	1704193	1	hypothetical protein
				Predicted by at least one method	NC16_07425	1704383	1704601	1	DNA-binding protein
				Predicted by at least one method	NC16_07430	1704622	1704948	1	hypothetical protein
				Predicted by at least one method	NC16_07435	1705034	1705324	1	hypothetical protein
				Predicted by at least one method	NC16_07440	1705383	1705748	1	hypothetical protein
				Predicted by at least one method	NC16_07445	1705812	1706072	1	DNA-binding protein
				Predicted by at least one method	NC16_07450	1706253	1706972	1	hypothetical protein
				Predicted by at least one method	NC16_07455	1707160	1707639	-1	hypothetical protein
				Predicted by at least one method	NC16_07465	1708613	1709347	-1	DNA-binding protein
				Predicted by at least one method	NC16_07480	1712601	1713794	1	hypothetical protein
				Predicted by at least one method	NC16_07490	1714900	1715454	1	dNA-directed RNA polymerase, beta subunit
				Predicted by at least one method	NC16_07495	1715472	1716125	1	membrane protein
				Predicted by at least one method	NC16_07500	1716254	1716715	-1	hypothetical protein
				Predicted by at least one method	NC16_07505	1716715	1717836	-1	hypothetical protein
				Predicted by at least one method	NC16_07510	1717916	1719313	-1	conjugal transfer protein
				Predicted by at least one method	NC16_07515	1719927	1720331	1	hypothetical protein
				Predicted by at least one method	NC16_07520	1720455	1720709	1	hypothetical protein
				Predicted by at least one method	NC16_07525	1720706	1720990	1	conjugal transfer protein TraD
				Predicted by at least one method	NC16_07530	1721272	1722252	1	hypothetical protein
				Predicted by at least one method	NC16_07540	1723130	1723366	1	hypothetical protein
				Predicted by at least one method	NC16_07545	1723445	1723987	1	type IV pilin
				Predicted by at least one method	NC16_07550	1724049	1724534	-1	hypothetical protein
				Predicted by at least one method	NC16_07555	1724701	1726185	1	pilus assembly protein PilV
				Predicted by at least one method	NC16_07560	1726375	1728153	1	S-type Pyocin domain-containing protein
				Predicted by at least one method	NC16_07565	1728156	1728362	1	hypothetical protein
GI-13	1734328	1750874	16546	Predicted by at least one method	NC16_07590	1734328	1734558	1	hypothetical protein
				Predicted by at least one method	NC16_07595	1734873	1735133	1	hypothetical protein
				Predicted by at least one method	NC16_07600	1735209	1739972	1	ATPase family protein associated with various cellular activities (AAA)
				Predicted by at least one method	NC16_07605	1740068	1740280	-1	hypothetical protein
				Predicted by at least one method	NC16_07610	1741166	1742110	1	DNA primase
				Predicted by at least one method	NC16_07615	1742841	1743131	-1	hypothetical protein
				Predicted by at least one method	NC16_07620	1743401	1745017	1	hypothetical protein
				Predicted by at least one method	NC16_07630	1748376	1750025	-1	hypothetical protein
				Predicted by at least one method	NC16_07635	1750176	1750874	-1	hypothetical protein
GI-14	1765878	1774191	8313	Predicted by at least one method	NC16_07710	1765878	1766153	-1	conjugal transfer protein
				Predicted by at least one method	NC16_07715	1766156	1766821	-1	transglycosylase
				Predicted by at least one method	NC16_07720	1766895	1767116	-1	ATP-binding protein
				Predicted by at least one method	NC16_07730	1768943	1769914	1	hypothetical protein
				Predicted by at least one method	NC16_07735	1770482	1770691	-1	conjugal transfer protein TraR
				Predicted by at least one method	NC16_07740	1770681	1771265	-1	hypothetical protein
				Predicted by at least one method	NC16_07745	1771282	1771476	-1	DNA-binding protein
				Predicted by at least one method	NC16_07750	1771630	1772526	-1	hypothetical protein
				Predicted by at least one method	NC16_07755	1772958	1773230	-1	transcriptional regulator
				Predicted by at least one method	NC16_07760	1773377	1773691	1	transcriptional regulator
				Predicted by at least one method	NC16_07765	1773877	1774191	1	transcriptional regulator
				Predicted by at least one method	NC16_07715	1766156	1766821	-1	transglycosylase
				Predicted by at least one method	NC16_07720	1766895	1767116	-1	ATP-binding protein
				Predicted by at least one method	NC16_07730	1768943	1769914	1	hypothetical protein
				Predicted by at least one method	NC16_07735	1770482	1770691	-1	conjugal transfer protein TraR
				Predicted by at least one method	NC16_07740	1770681	1771265	-1	hypothetical protein
				Predicted by at least one method	NC16_07745	1771282	1771476	-1	DNA-binding protein
				Predicted by at least one method	NC16_07750	1771630	1772526	-1	hypothetical protein
				Predicted by at least one method	NC16_07755	1772958	1773230	-1	transcriptional regulator
				Predicted by at least one method	NC16_07760	1773377	1773691	1	transcriptional regulator
				Predicted by at least one method	NC16_07765	1773877	1774191	1	transcriptional regulator
GI-15	2088887	2093750	4863	Predicted by at least one method	NC16_09155	2088887	2090701	1	S-type Pyocin domain-containing protein
				Predicted by at least one method	NC16_09160	2090698	2091171	1	pyocin immunity protein
				Predicted by at least one method	NC16_09165	2091217	2091684	1	pyocin immunity protein
				Predicted by at least one method	NC16_09170	2091939	2092256	1	hypothetical protein
				Predicted by at least one method	NC16_09175	2092291	2092758	1	pyocin immunity protein
				Predicted by at least one method	NC16_09180	2093082	2093750	-1	haloacid dehalogenase
GI-16	2441911	2453797	11886	Predicted by at least one method	NC16_10775	2442215	2442940	1	ABC transporter
				Predicted by at least one method	NC16_10780	2442940	2443830	1	zinc ABC transporter permease
				Predicted by at least one method	NC16_10785	2443837	2444772	1	metal ABC transporter substrate-binding protein
				Predicted by at least one method	NC16_10790	2444812	2446068	1	hypothetical protein
				Predicted by at least one method	NC16_10795	2446201	2448057	-1	hypothetical protein
				Predicted by at least one method	NC16_10800	2448785	2449528	1	hypothetical protein
				Predicted by at least one method	NC16_10805	2449932	2451113	-1	restriction endonuclease
				Predicted by at least one method	NC16_10810	2451200	2452345	-1	PD-(D/E)XK nuclease superfamily protein
				Predicted by at least one method	NC16_10815	2452449	2452808	-1	hypothetical protein
				Predicted by at least one method	NC16_10825	2453606	2453797	-1	hypothetical protein
GI-17	2596998	2602095	5097	Predicted by at least one method	NC16_11385	2596998	2597246	-1	hypothetical protein
				Predicted by at least one method	NC16_11390	2597521	2602095	-1	hypothetical protein
GI-18	2771444	2865543	94099	Predicted by at least one method	NC16_12085	2771444	2771758	-1	multidrug transporter
				Predicted by at least one method	NC16_12100	2774628	2775566	1	LysR family transcriptional regulator
				Predicted by at least one method	NC16_12105	2776008	2776220	1	transcriptional regulator
				Predicted by at least one method	NC16_12110	2776411	2776671	1	cobyrinic acid a,c-diamide synthase
				Predicted by at least one method	NC16_12115	2776664	2778388	1	hypothetical protein
				Predicted by at least one method	NC16_12120	2778400	2778963	1	coproporphyrinogen III oxidase
				Predicted by at least one method	NC16_12125	2778960	2780174	1	hypothetical protein
				Predicted by at least one method	NC16_12130	2780456	2781274	1	conjugal transfer protein
				Predicted by at least one method	NC16_12135	2781271	2781831	1	integrase
				Predicted by at least one method	NC16_12140	2781893	2782294	1	single-stranded DNA-binding protein
				Predicted by at least one method	NC16_12145	2782611	2784623	1	DNA topoisomerase III
				Predicted by at least one method	NC16_12150	2784718	2785155	-1	hypothetical protein
				Predicted by at least one method	NC16_12155	2785148	2786578	1	DNA methyltransferase
				Predicted by at least one method	NC16_12160	2786812	2787609	1	GTPase
				Predicted by at least one method	NC16_12165	2787758	2788123	1	hypothetical protein
				Predicted by at least one method	NC16_12170	2788594	2789514	1	hypothetical protein
				Predicted by at least one method	NC16_12175	2789597	2790271	1	hypothetical protein
				Predicted by at least one method	NC16_12180	2790365	2791012	1	hypothetical protein
				Predicted by at least one method	NC16_12185	2791083	2792192	1	methyltransferase
				Predicted by at least one method	NC16_12190	2792332	2792643	1	hypothetical protein
				Predicted by at least one method	NC16_12195	2792740	2795019	1	DEAD/DEAH box helicase
				Predicted by at least one method	NC16_12200	2795103	2796923	-1	DNA helicase UvrD
				Predicted by at least one method	NC16_12205	2796910	2798700	-1	ATP-dependent endonuclease
				Predicted by at least one method	NC16_12210	2798898	2799467	1	integrating conjugative element protein pill, pfgi-1
				Predicted by at least one method	NC16_12215	2799464	2800114	1	hypothetical protein
				Predicted by at least one method	NC16_12220	2800126	2800842	1	conserved protein, ly exported
				Predicted by at least one method	NC16_12225	2800824	2801414	1	lytic transglycosylase
				Predicted by at least one method	NC16_12230	2801411	2801950	1	hypothetical protein
				Predicted by at least one method	NC16_12235	2801955	2804114	1	conjugal transfer protein TraG
				Predicted by at least one method	NC16_12240	2804111	2804860	1	membrane protein
				Predicted by at least one method	NC16_12245	2804987	2805913	-1	transporter
				Predicted by at least one method	NC16_12250	2805915	2806847	-1	membrane protein
				Predicted by at least one method	NC16_12255	2806951	2807829	1	LysR family transcriptional regulator
				Predicted by at least one method	NC16_12260	2808409	2808786	1	hypothetical protein
				Predicted by at least one method	NC16_12265	2808783	2809016	1	hypothetical protein
				Predicted by at least one method	NC16_12270	2809035	2809394	1	conjugal transfer protein
				Predicted by at least one method	NC16_12275	2809407	2809805	1	hypothetical protein
				Predicted by at least one method	NC16_12280	2809802	2810482	1	hypothetical protein
				Predicted by at least one method	NC16_12285	2810479	2811381	1	hypothetical protein
				Predicted by at least one method	NC16_12290	2811371	2812777	1	conjugal transfer protein
				Predicted by at least one method	NC16_12295	2812758	2813195	1	conjugal transfer protein
				Predicted by at least one method	NC16_12300	2813195	2816044	1	conjugal transfer protein
				Predicted by at least one method	NC16_12305	2816045	2817064	-1	hypothetical protein
				Predicted by at least one method	NC16_12310	2817057	2817668	-1	hypothetical protein
				Predicted by at least one method	NC16_12315	2817865	2818605	1	DSBA oxidoreductase
				Predicted by at least one method	NC16_12320	2818745	2819179	1	hypothetical protein
				Predicted by at least one method	NC16_12325	2819176	2820111	1	conjugal transfer protein
				Predicted by at least one method	NC16_12330	2820122	2821519	1	conjugal transfer protein
				Predicted by at least one method	NC16_12335	2821516	2821866	1	hypothetical protein
				Predicted by at least one method	NC16_12340	2821879	2823396	1	membrane protein
				Predicted by at least one method	NC16_12345	2823410	2823784	-1	hypothetical protein
				Predicted by at least one method	NC16_12355	2825266	2827056	1	relaxase
				Predicted by at least one method	NC16_12360	2827321	2827668	-1	alkylhydroperoxidase
				Predicted by at least one method	NC16_12365	2828342	2828671	-1	hypothetical protein
				Predicted by at least one method	NC16_12370	2829057	2829605	-1	Isochorismatase
				Predicted by at least one method	NC16_12375	2829950	2830249	-1	ArsR family transcriptional regulator
				Predicted by at least one method	NC16_12380	2830286	2831266	-1	zinc transporter ZitB
				Predicted by at least one method	NC16_12385	2831498	2832490	-1	AraC family transcriptional regulator
				Predicted by at least one method	NC16_12390	2832578	2833030	1	hypothetical protein
				Predicted by at least one method	NC16_12395	2833200	2834156	1	hypothetical protein
				Predicted by at least one method	NC16_12405	2835933	2836628	-1	isomerase
				Predicted by at least one method	NC16_12410	2836740	2837588	-1	membrane protein
				Predicted by at least one method	NC16_12415	2838041	2838625	-1	TetR family transcriptional regulator
				Predicted by at least one method	NC16_12420	2839284	2839691	-1	MarR family transcriptional regulator
				Predicted by at least one method	NC16_12425	2839779	2840621	1	hydroxylase
				Predicted by at least one method	NC16_12440	2845093	2846358	-1	hypothetical protein
				Predicted by at least one method	NC16_12445	2846645	2850706	-1	hypothetical protein
				Predicted by at least one method	NC16_12450	2850720	2851127	-1	hypothetical protein
				Predicted by at least one method	NC16_12455	2851139	2852041	-1	radical SAM protein
				Predicted by at least one method	NC16_12460	2852233	2852433	-1	hypothetical protein
				Predicted by at least one method	NC16_12465	2852876	2853427	-1	hypothetical protein
				Predicted by at least one method	NC16_12475	2857771	2858214	-1	hypothetical protein
				Predicted by at least one method	NC16_12480	2858261	2860090	-1	type VI secretion protein VgrG
				Predicted by at least one method	NC16_12490	2861347	2861601	1	transcriptional regulator
				Predicted by at least one method	NC16_12495	2862589	2865543	1	hypothetical protein
GI-19	2971023	2980236	9213	Predicted by at least one method	NC16_12990	2971023	2971544	-1	hypothetical protein
				Predicted by at least one method	NC16_12995	2971685	2972269	1	septum formation inhibitor Maf
				Predicted by at least one method	NC16_13000	2972347	2973303	-1	23S rRNA pseudouridylate synthase
				Predicted by at least one method	NC16_13005	2973898	2977236	1	ribonuclease E
				Predicted by at least one method	NC16_13010	2977360	2978676	1	transposase
				Predicted by at least one method	NC16_13015	2978721	2979008	-1	antibiotic biosynthesis monooxygenase
				Predicted by at least one method	NC16_13020	2979193	2980236	1	dihydroorotase
GI-20	3029663	3037760	8097	Predicted by at least one method	NC16_13265	3029663	3030721	1	glycosyl transferase
				Predicted by at least one method	NC16_13270	3030793	3031635	-1	hypothetical protein
				Predicted by at least one method	NC16_13275	3031709	3032245	-1	hypothetical protein
				Predicted by at least one method	NC16_13280	3032370	3033083	-1	hypothetical protein
				Predicted by at least one method	NC16_13285	3033125	3034234	-1	aminotransferase
				Predicted by at least one method	NC16_13290	3034257	3037760	-1	hypothetical protein
GI-21	3076627	3080750	4123	Predicted by at least one method	NC16_13495	3076627	3077679	-1	chemotaxis protein
				Predicted by at least one method	NC16_13500	3077679	3078551	-1	chemotaxis protein CheR
				Predicted by at least one method	NC16_13505	3079065	3080750	-1	chemotaxis protein
GI-22	3083458	3088215	4757	Predicted by at least one method	NC16_13520	3083458	3084513	-1	flagellar motor protein MotB
				Predicted by at least one method	NC16_13525	3084510	3085397	-1	flagellar motor protein MotA
				Predicted by at least one method	NC16_13530	3085532	3086110	-1	transcriptional regulator
				Predicted by at least one method	NC16_13535	3086114	3086464	-1	transcriptional regulator
				Predicted by at least one method	NC16_13540	3087283	3088215	-1	multidrug DMT transporter
GI-23	3098682	3103732	5050	Predicted by at least one method	NC16_13605	3098682	3099287	-1	hypothetical protein
				Predicted by at least one method	NC16_13610	3099316	3099870	-1	hypothetical protein
				Predicted by at least one method	NC16_13615	3100169	3100918	-1	ATP/GTP-binding protein
				Predicted by at least one method	NC16_13620	3101118	3101975	-1	hypothetical protein
				Predicted by at least one method	NC16_13625	3102747	3103346	1	DNA repair protein
				Predicted by at least one method	NC16_13630	3103529	3103732	1	Rha family transcriptional regulator
GI-24	3116861	3131049	14188	Predicted by at least one method	NC16_13680	3116861	3120148	1	helicase
				Predicted by at least one method	NC16_13685	3120201	3121109	1	hypothetical protein
				Predicted by at least one method	NC16_13690	3121393	3125175	1	hypothetical protein
				Predicted by at least one method	NC16_13695	3125180	3129607	1	type IV secretion protein Rhs
				Predicted by at least one method	NC16_13700	3129604	3131049	1	multidrug DMT transporter permease
GI-25	3304419	3333443	29024	Predicted by at least one method	NC16_14445	3304419	3304961	1	hypothetical protein
				Predicted by at least one method	NC16_14450	3305047	3305529	-1	phosphohistidine phosphatase
				Predicted by at least one method	NC16_14455	3306683	3307231	1	spore coat protein U
				Predicted by at least one method	NC16_14460	3307430	3307966	1	spore coat protein U
				Predicted by at least one method	NC16_14465	3307990	3308778	1	molecular chaperone
				Predicted by at least one method	NC16_14470	3308837	3311203	1	fimbrial assembly protein
				Predicted by at least one method	NC16_14475	3311208	3312233	1	spore coat protein U
				Predicted by at least one method	NC16_14480	3312226	3314442	-1	multifunctional fatty acid oxidation complex subunit alpha
				Predicted by at least one method	NC16_14485	3314439	3315752	-1	3-ketoacyl-CoA thiolase
				Predicted by at least one method	NC16_14490	3315984	3316472	1	MarR family transcriptional regulator
				Predicted by at least one method	NC16_14495	3316465	3317229	1	SAM-dependent methyltransferase
				Predicted by at least one method	NC16_14500	3317323	3317607	-1	hypothetical protein
				Predicted by at least one method	NC16_14505	3318001	3319269	1	long-chain fatty acid outer membrane transporter
				Predicted by at least one method	NC16_14510	3319365	3320408	-1	transposase
				Predicted by at least one method	NC16_14515	3320764	3321516	-1	short-chain dehydrogenase
				Predicted by at least one method	NC16_14520	3321659	3322555	1	LysR family transcriptional regulator
				Predicted by at least one method	NC16_14525	3322628	3324211	-1	malate:quinone oxidoreductase
				Predicted by at least one method	NC16_14530	3324575	3325336	-1	ABC transporter permease
				Predicted by at least one method	NC16_14535	3325753	3326691	1	membrane protein
				Predicted by at least one method	NC16_14550	3327580	3328206	1	hypothetical protein
				Predicted by at least one method	NC16_14555	3328229	3329026	1	hypothetical protein
				Predicted by at least one method	NC16_14560	3329023	3329826	1	hypothetical protein
				Predicted by at least one method	NC16_14565	3329935	3330432	-1	AsnC family transcriptional regulator
				Predicted by at least one method	NC16_14575	3332119	3333051	1	hypothetical protein
				Predicted by at least one method	NC16_14580	3333258	3333443	1	hypothetical protein
GI-26	3369244	3398341	29097	Predicted by at least one method	NC16_14750	3369244	3370458	1	integrase
				Predicted by at least one method	NC16_14755	3370790	3372382	1	hypothetical protein
				Predicted by at least one method	NC16_14760	3372990	3376832	1	hypothetical protein
				Predicted by at least one method	NC16_14765	3376921	3377892	-1	DNA polymerase
				Predicted by at least one method	NC16_14770	3377873	3378163	-1	DNA-binding protein
				Predicted by at least one method	NC16_14775	3378214	3378453	-1	hypothetical protein
				Predicted by at least one method	NC16_14780	3379130	3379741	-1	hypothetical protein
				Predicted by at least one method	NC16_14785	3380507	3381040	-1	secretoglobin family protein
				Predicted by at least one method	NC16_14790	3381146	3381358	-1	Rha family transcriptional regulator
				Predicted by at least one method	NC16_14795	3381770	3382636	1	hypothetical protein
				Predicted by at least one method	NC16_14800	3382738	3383613	1	hypothetical protein
				Predicted by at least one method	NC16_14805	3383698	3384519	1	hypothetical protein
				Predicted by at least one method	NC16_14815	3385625	3386194	1	hypothetical protein
				Predicted by at least one method	NC16_14820	3386230	3386703	1	hypothetical protein
				Predicted by at least one method	NC16_14825	3386720	3386953	1	membrane protein
				Predicted by at least one method	NC16_14830	3387041	3387514	1	hypothetical protein
				Predicted by at least one method	NC16_14835	3387554	3387889	1	antitoxin YeeU
				Predicted by at least one method	NC16_14840	3387959	3388279	1	toxin
				Predicted by at least one method	NC16_14845	3388392	3389225	1	restriction methylase
				Predicted by at least one method	NC16_14850	3389651	3390664	-1	hypothetical protein
				Predicted by at least one method	NC16_14855	3390940	3391173	1	hypothetical protein
				Predicted by at least one method	NC16_14860	3391267	3391497	1	antitoxin
				Predicted by at least one method	NC16_14865	3391497	3391901	1	plasmid maintenance protein
				Predicted by at least one method	NC16_14870	3392860	3393816	-1	5'-nucleotidase
				Predicted by at least one method	NC16_14875	3394239	3395252	-1	hypothetical protein
				Predicted by at least one method	NC16_14880	3397553	3398341	-1	hypothetical protein
GI-27	3389651	3399903	10252	Predicted by at least one method	NC16_14850	3389651	3390664	-1	hypothetical protein
				Predicted by at least one method	NC16_14855	3390940	3391173	1	hypothetical protein
				Predicted by at least one method	NC16_14860	3391267	3391497	1	antitoxin
				Predicted by at least one method	NC16_14865	3391497	3391901	1	plasmid maintenance protein
				Predicted by at least one method	NC16_14870	3392860	3393816	-1	5'-nucleotidase
				Predicted by at least one method	NC16_14875	3394239	3395252	-1	hypothetical protein
				Predicted by at least one method	NC16_14880	3397553	3398341	-1	hypothetical protein
				Predicted by at least one method	NC16_14885	3398701	3399903	-1	MFS transporter
GI-28	3503675	3508613	4938	Predicted by at least one method	NC16_15335	3503675	3503893	1	hypothetical protein
				Predicted by at least one method	NC16_15340	3503959	3504561	-1	TetR family transcriptional regulator
				Predicted by at least one method	NC16_15345	3504679	3505602	1	NADPH:quinone reductase
				Predicted by at least one method	NC16_15350	3505632	3506510	1	oxidoreductase
				Predicted by at least one method	NC16_15355	3506819	3507712	-1	pyridine nucleotide-disulfide oxidoreductase
				Predicted by at least one method	NC16_15360	3507966	3508613	1	TetR family transcriptional regulator
GI-29	3716135	3732021	15886	Predicted by at least one method	NC16_16305	3716135	3716770	1	glutaredoxin
				Predicted by at least one method	NC16_16310	3716868	3717284	-1	bacteriocin immunity protein
				Predicted by at least one method	NC16_16315	3717620	3718585	-1	paerucumarin biosynthesis protein PvcA
				Predicted by at least one method	NC16_16320	3719080	3719406	-1	hypothetical protein
				Predicted by at least one method	NC16_16330	3719871	3720077	-1	hypothetical protein
				Predicted by at least one method	NC16_16335	3721612	3722043	-1	hypothetical protein
				Predicted by at least one method	NC16_16340	3722499	3722783	-1	hypothetical protein
				Predicted by at least one method	NC16_16350	3728005	3728994	1	transposase
				Predicted by at least one method	NC16_16355	3729016	3729273	-1	hypothetical protein
				Predicted by at least one method	NC16_16360	3729294	3730211	-1	hypothetical protein
				Predicted by at least one method	NC16_16365	3730208	3731164	-1	hypothetical protein
				Predicted by at least one method	NC16_16370	3731323	3732021	-1	ankyrin
GI-30	4624754	4630389	5635	Predicted by at least one method	NC16_20315	4624754	4626883	-1	ABC transporter
				Predicted by at least one method	NC16_20320	4626880	4627959	-1	thiamine biosynthesis protein ThiF
				Predicted by at least one method	NC16_20325	4627952	4629079	-1	thiamine biosynthesis protein ThiF
GI-31	4670028	4677347	7319	Predicted by at least one method	NC16_20480	4670028	4671047	1	lipopolysaccharide 1,3-galactosyltransferase
				Predicted by at least one method	NC16_20490	4672118	4672900	1	hypothetical protein
				Predicted by at least one method	NC16_20495	4672949	4673923	1	hypothetical protein
				Predicted by at least one method	NC16_20500	4674329	4675093	1	lipopolysaccharide biosynthesis protein
				Predicted by at least one method	NC16_20505	4675150	4676043	1	glycosyltransferase group 2
				Predicted by at least one method	NC16_20510	4676559	4677347	-1	acetyltransferase
GI-32	4698643	4706943	8300	Predicted by at least one method	NC16_20625	4698643	4699530	-1	hypothetical protein
				Predicted by at least one method	NC16_20630	4699557	4700081	-1	hypothetical protein
				Predicted by at least one method	NC16_20640	4702921	4704138	-1	restriction endonuclease
				Predicted by at least one method	NC16_20645	4704828	4706078	-1	DNA methyltransferase
				Predicted by at least one method	NC16_20650	4706068	4706364	-1	MarR family transcriptional regulator
				Predicted by at least one method	NC16_20655	4706641	4706943	1	hypothetical protein
GI-33	4910053	4914762	4709	Predicted by at least one method	NC16_21575	4910053	4910649	-1	hypothetical protein
				Predicted by at least one method	NC16_21580	4910777	4911043	1	XRE family transcriptional regulator
				Predicted by at least one method	NC16_21585	4911043	4912362	1	serine/threonine protein kinase
				Predicted by at least one method	NC16_21590	4912865	4913800	-1	DNA polymerase
				Predicted by at least one method	NC16_21595	4913800	4914762	-1	membrane protein

## Sheet: Table S5. GIs_Podoriferum
Table S5. Predicted Genomic Islands in P. carotovorum subsp. odoriferum BC S7 by at least one of the four methods: IslandPick, IslandPath-DIMOB, SIGI-HMM and Islander.
Genome Island	Island start	Island end	Length	Method	Locus	Gene start	Gene end	Strand	Product
GI-1	99111	108400	9289	Predicted by at least one method	BCS7_00425	99111	100526	-1	hypothetical protein
				Predicted by at least one method	BCS7_00430	100713	101039	-1	transcriptional regulator
				Predicted by at least one method	BCS7_00435	101137	101394	1	transcriptional regulator
				Predicted by at least one method	BCS7_00440	101410	101727	-1	transcriptional regulator
				Predicted by at least one method	BCS7_00445	102273	104141	1	5-methylcytosine-specific restriction endonuclease
				Predicted by at least one method	BCS7_00455	106959	107483	1	hypothetical protein
				Predicted by at least one method	BCS7_00460	107513	108400	1	hypothetical protein
GI-2	131222	139447	8225	Predicted by at least one method	BCS7_00580	131222	132103	-1	glycosyl transferase
				Predicted by at least one method	BCS7_00585	132329	133237	-1	hypothetical protein
				Predicted by at least one method	BCS7_00590	133255	134388	-1	UDP-galactopyranose mutase
				Predicted by at least one method	BCS7_00595	134410	135387	-1	hypothetical protein
				Predicted by at least one method	BCS7_00600	135472	136368	-1	hypothetical protein
				Predicted by at least one method	BCS7_00605	136500	137267	-1	lipopolysaccharide biosynthesis protein
				Predicted by at least one method	BCS7_00610	137373	138395	-1	lipopolysaccharide 1,2-glucosyltransferase
				Predicted by at least one method	BCS7_00615	138434	139447	-1	lipopolysaccharide 1,3-galactosyltransferase
GI-3	251988	273674	21686	Predicted by at least one method	BCS7_01110	251988	252755	-1	amino acid ABC transporter substrate-binding protein
				Predicted by at least one method	BCS7_01120	253866	254696	-1	integrase
				Predicted by at least one method	BCS7_01125	254696	255073	-1	transposase
				Predicted by at least one method	BCS7_01130	256395	256970	1	hypothetical protein
				Predicted by at least one method	BCS7_01135	257138	257371	1	pilus assembly protein PilA
				Predicted by at least one method	BCS7_01140	257495	257887	1	hypothetical protein
				Predicted by at least one method	BCS7_01145	257924	258739	1	hypothetical protein
				Predicted by at least one method	BCS7_01150	258787	260136	1	secretin
				Predicted by at least one method	BCS7_01155	260133	260609	1	hypothetical protein
				Predicted by at least one method	BCS7_01160	260621	261736	1	hypothetical protein
				Predicted by at least one method	BCS7_01165	261737	263017	1	pilus assembly protein CpaF
				Predicted by at least one method	BCS7_01170	263021	263899	1	secretion system protein
				Predicted by at least one method	BCS7_01175	263899	264741	1	secretion system protein
				Predicted by at least one method	BCS7_01180	264728	265471	1	tight adherance operon protein
				Predicted by at least one method	BCS7_01185	265461	265970	1	pilus assembly protein TadE
				Predicted by at least one method	BCS7_01195	266525	266887	1	hypothetical protein
				Predicted by at least one method	BCS7_01200	266863	268101	1	protein TadG, associated with Flp pilus assembly
				Predicted by at least one method	BCS7_01205	268405	268950	1	hypothetical protein
				Predicted by at least one method	BCS7_01210	268992	269507	1	hypothetical protein
				Predicted by at least one method	BCS7_01220	272068	272781	1	hypothetical protein
				Predicted by at least one method	BCS7_01225	272781	273674	1	hypothetical protein
GI-4	363224	371061	7837	Predicted by at least one method	BCS7_01650	363224	363904	1	hypothetical protein
				Predicted by at least one method	BCS7_01655	363949	365385	1	4-hydroxyphenylacetate 3-monooxygenase
				Predicted by at least one method	BCS7_01660	365369	365746	1	hypothetical protein
				Predicted by at least one method	BCS7_01665	365736	366941	1	hypothetical protein
				Predicted by at least one method	BCS7_01670	366948	367973	1	cysteine synthase
				Predicted by at least one method	BCS7_01675	367970	369025	1	hypothetical protein
				Predicted by at least one method	BCS7_01680	369006	369659	1	hypothetical protein
				Predicted by at least one method	BCS7_01685	369962	370414	1	hypothetical protein
				Predicted by at least one method	BCS7_01690	370498	371061	1	hypothetical protein
GI-5	448579	459548	10969	Predicted by at least one method	BCS7_02030	448579	449838	1	integrase
				Predicted by at least one method	BCS7_02035	449938	451050	-1	hypothetical protein
				Predicted by at least one method	BCS7_02040	451053	452609	-1	hypothetical protein
				Predicted by at least one method	BCS7_02045	452691	452924	-1	hypothetical protein
				Predicted by at least one method	BCS7_02050	453043	453291	-1	regulatory protein
				Predicted by at least one method	BCS7_02055	453288	454049	-1	capsid size determination protein
				Predicted by at least one method	BCS7_02060	454597	454857	1	AlpA family transcriptional regulator
				Predicted by at least one method	BCS7_02070	455439	455636	1	repressor
				Predicted by at least one method	BCS7_02075	455629	455823	1	hypothetical protein
				Predicted by at least one method	BCS7_02080	455820	456086	1	hypothetical protein
				Predicted by at least one method	BCS7_02085	456083	456424	1	hypothetical protein
				Predicted by at least one method	BCS7_02090	456435	458762	1	DNA primase
				Predicted by at least one method	BCS7_02095	459023	459274	1	prevent-host-death protein
				Predicted by at least one method	BCS7_02100	459264	459548	1	RelE toxin
GI-6	734390	741669	7279	Predicted by at least one method	BCS7_03290	734390	735610	1	integrase
				Predicted by at least one method	BCS7_03295	736236	736655	1	hypothetical protein
				Predicted by at least one method	BCS7_03300	736846	737325	1	Hcp
				Predicted by at least one method	BCS7_03305	737345	737542	-1	hypothetical protein
				Predicted by at least one method	BCS7_03310	737539	738234	-1	hypothetical protein
				Predicted by at least one method	BCS7_03315	738493	738816	-1	hypothetical protein
				Predicted by at least one method	BCS7_03320	738856	739230	-1	hypothetical protein
				Predicted by at least one method	BCS7_03325	739267	739944	-1	hypothetical protein
				Predicted by at least one method	BCS7_03330	740065	740457	1	hypothetical protein
				Predicted by at least one method	BCS7_03335	740599	741669	-1	hypothetical protein
GI-7	807499	828512	21013	Predicted by at least one method	BCS7_03565	807499	808077	-1	membrane protein
				Predicted by at least one method	BCS7_03585	810393	810938	1	hypothetical protein
				Predicted by at least one method	BCS7_03590	810922	811839	1	hypothetical protein
				Predicted by at least one method	BCS7_03595	812046	812537	1	hypothetical protein
				Predicted by at least one method	BCS7_03600	812530	813114	1	cell division protein Fic
				Predicted by at least one method	BCS7_03610	813465	813716	-1	prevent-host-death protein
				Predicted by at least one method	BCS7_03615	813846	814316	1	membrane protein
				Predicted by at least one method	BCS7_03620	814301	814645	1	hypothetical protein
				Predicted by at least one method	BCS7_03625	814813	815172	-1	hypothetical protein
				Predicted by at least one method	BCS7_03630	815231	815515	-1	plasmid stabilization protein
				Predicted by at least one method	BCS7_03635	815505	815750	-1	helix-turn-helix protein, CopG
				Predicted by at least one method	BCS7_03640	815957	816874	-1	LysR family transcriptional regulator
				Predicted by at least one method	BCS7_03645	816978	818186	1	MFS transporter
				Predicted by at least one method	BCS7_03650	819771	822290	-1	hypothetical protein
				Predicted by at least one method	BCS7_03655	823609	823854	-1	regulator
				Predicted by at least one method	BCS7_03660	824013	824294	1	transcriptional regulator
				Predicted by at least one method	BCS7_03665	824403	824669	1	transcriptional regulator
				Predicted by at least one method	BCS7_03670	824738	825979	-1	integrase
				Predicted by at least one method	BCS7_03675	826583	827065	-1	SsrA-binding protein
				Predicted by at least one method	BCS7_03680	827221	827667	1	cyclase
				Predicted by at least one method	BCS7_03685	827648	827938	1	hypothetical protein
				Predicted by at least one method	BCS7_03690	828177	828512	-1	membrane biogenesis protein
GI-8	957879	962453	4574	Predicted by at least one method	BCS7_04245	957879	958406	1	membrane protein
				Predicted by at least one method	BCS7_04250	958708	959280	-1	hypothetical protein
				Predicted by at least one method	BCS7_04260	960469	961056	1	NAD(P)H dehydrogenase
				Predicted by at least one method	BCS7_04265	961416	962453	1	methyltransferase
GI-9	967129	995767	28638	Predicted by at least one method	BCS7_04290	967129	967338	-1	transposase
				Predicted by at least one method	BCS7_04295	967843	968340	1	type VI secretion protein
				Predicted by at least one method	BCS7_04300	968379	968657	1	hypothetical protein
				Predicted by at least one method	BCS7_04305	968644	968925	1	hypothetical protein
				Predicted by at least one method	BCS7_04320	969908	970399	1	Hcp family T6SS protein CtsH1
				Predicted by at least one method	BCS7_04325	970571	973225	1	ATPase
				Predicted by at least one method	BCS7_04335	975602	976381	1	hypothetical protein
				Predicted by at least one method	BCS7_04345	977593	978132	1	membrane protein
				Predicted by at least one method	BCS7_04350	978120	980537	1	hypothetical protein
				Predicted by at least one method	BCS7_04355	980607	980864	1	PAAR repeat-containing protein
				Predicted by at least one method	BCS7_04360	981017	982003	1	hypothetical protein
				Predicted by at least one method	BCS7_04365	981984	985439	1	type VI secretion protein VasK
				Predicted by at least one method	BCS7_04375	986326	986859	1	membrane protein
				Predicted by at least one method	BCS7_04380	986928	987461	1	membrane protein
				Predicted by at least one method	BCS7_04385	987530	988063	1	membrane protein
				Predicted by at least one method	BCS7_04395	990511	990768	1	PAAR repeat-containing protein
				Predicted by at least one method	BCS7_04400	990765	990965	1	hypothetical protein
				Predicted by at least one method	BCS7_04405	991055	991243	1	hypothetical protein
				Predicted by at least one method	BCS7_04415	992187	993524	1	hypothetical protein
				Predicted by at least one method	BCS7_04420	993647	994687	1	DDE endonuclease
				Predicted by at least one method	BCS7_04425	994737	995045	1	hypothetical protein
				Predicted by at least one method	BCS7_04430	995210	995767	1	osmotically inducible protein C
GI-10	1052998	1064426	11428	Predicted by at least one method	BCS7_04605	1052998	1053291	1	CopG family transcriptional regulator
				Predicted by at least one method	BCS7_04610	1053412	1053630	-1	pirin
				Predicted by at least one method	BCS7_04615	1053645	1053893	-1	DNA-binding protein
				Predicted by at least one method	BCS7_04620	1054336	1054815	1	hypothetical protein
				Predicted by at least one method	BCS7_04625	1055261	1056148	-1	LysR family transcriptional regulator
				Predicted by at least one method	BCS7_04630	1056298	1057476	1	MFS transporter
				Predicted by at least one method	BCS7_04640	1058373	1059302	-1	LysR family transcriptional regulator
				Predicted by at least one method	BCS7_04645	1059422	1060090	1	diguanylate cyclase
				Predicted by at least one method	BCS7_04650	1060106	1060789	1	diguanylate cyclase
				Predicted by at least one method	BCS7_04655	1060794	1061438	1	dimethylmenaquinone methyltransferase
				Predicted by at least one method	BCS7_04660	1061435	1062652	1	aspartate aminotransferase
				Predicted by at least one method	BCS7_04665	1062673	1063503	1	alpha/beta hydrolase
				Predicted by at least one method	BCS7_04670	1064034	1064426	1	ester cyclase
GI-11	1531204	1547687	16483	Predicted by at least one method	BCS7_06640	1531204	1532283	1	UDP-phosphate N-acetylglucosaminyl 1-phosphate transferase
				Predicted by at least one method	BCS7_06645	1532409	1533545	1	polysaccharide export protein Wza
				Predicted by at least one method	BCS7_06650	1533554	1533988	1	protein tyrosine phosphatase
				Predicted by at least one method	BCS7_06655	1534005	1536179	1	tyrosine protein kinase
				Predicted by at least one method	BCS7_06660	1536322	1537191	1	glucose-1-phosphate thymidylyltransferase
				Predicted by at least one method	BCS7_06665	1537199	1537606	1	dTDP-6-deoxy-3,4-keto-hexulose isomerase
				Predicted by at least one method	BCS7_06670	1537596	1538129	1	butyryltransferase
				Predicted by at least one method	BCS7_06690	1541120	1542079	1	hypothetical protein
				Predicted by at least one method	BCS7_06695	1542072	1543343	1	hypothetical protein
				Predicted by at least one method	BCS7_06705	1544560	1545279	1	hypothetical protein
				Predicted by at least one method	BCS7_06710	1545289	1546248	1	UDP-N-acetylglucosamine 4-epimerase
				Predicted by at least one method	BCS7_06715	1546309	1547154	-1	dTDP-4-dehydrorhamnose reductase
				Predicted by at least one method	BCS7_06720	1547151	1547687	-1	dTDP-4-dehydrorhamnose 3,5-epimerase
GI-12	1825709	1845820	20111	Predicted by at least one method	BCS7_07950	1825709	1826224	1	membrane protein
				Predicted by at least one method	BCS7_07955	1826511	1827680	1	MFS transporter
				Predicted by at least one method	BCS7_07960	1827724	1829124	-1	multidrug transporter
				Predicted by at least one method	BCS7_07965	1829774	1830250	-1	hypothetical protein
				Predicted by at least one method	BCS7_07970	1830271	1830537	-1	hypothetical protein
				Predicted by at least one method	BCS7_07975	1830591	1830917	1	hypothetical protein
				Predicted by at least one method	BCS7_07990	1831721	1832599	1	cell envelope biogenesis protein OmpA
				Predicted by at least one method	BCS7_07995	1832696	1832992	1	transposase
				Predicted by at least one method	BCS7_08005	1833935	1834174	-1	hypothetical protein
				Predicted by at least one method	BCS7_08010	1834671	1835438	1	hypothetical protein
				Predicted by at least one method	BCS7_08015	1835428	1836300	1	hypothetical protein
				Predicted by at least one method	BCS7_08025	1838046	1838483	-1	hypothetical protein
				Predicted by at least one method	BCS7_08035	1840026	1840685	-1	hypothetical protein
				Predicted by at least one method	BCS7_08040	1840691	1841596	-1	hypothetical protein
				Predicted by at least one method	BCS7_08050	1843275	1843454	-1	prophage protein
				Predicted by at least one method	BCS7_08055	1843623	1843874	-1	hypothetical protein
				Predicted by at least one method	BCS7_08060	1843945	1844928	-1	hypothetical protein
				Predicted by at least one method	BCS7_08070	1845383	1845820	-1	single-stranded DNA-binding protein
GI-13	2111004	2121574	10570	Predicted by at least one method	BCS7_09230	2111004	2111198	-1	hypothetical protein
				Predicted by at least one method	BCS7_09235	2111774	2112187	-1	hypothetical protein
				Predicted by at least one method	BCS7_09240	2112184	2112516	-1	hypothetical protein
				Predicted by at least one method	BCS7_09245	2112561	2112950	-1	transcriptional regulator
				Predicted by at least one method	BCS7_09250	2113060	2113287	1	XRE family transcriptional regulator
				Predicted by at least one method	BCS7_09255	2113290	2113853	1	hypothetical protein
				Predicted by at least one method	BCS7_09260	2113868	2114107	1	hypothetical protein
				Predicted by at least one method	BCS7_09265	2114149	2114781	1	phage family protein
				Predicted by at least one method	BCS7_09270	2114781	2115758	1	hypothetical protein
				Predicted by at least one method	BCS7_09275	2115748	2116209	1	replication protein
				Predicted by at least one method	BCS7_09280	2116243	2116500	1	hypothetical protein
				Predicted by at least one method	BCS7_09285	2116562	2117641	-1	hypothetical protein
				Predicted by at least one method	BCS7_09290	2117911	2118309	1	hypothetical protein
				Predicted by at least one method	BCS7_09295	2118750	2119343	1	bacteriophage protein
				Predicted by at least one method	BCS7_09300	2119340	2119924	1	protein ninG
				Predicted by at least one method	BCS7_09305	2119921	2120061	1	DNA breaking-rejoining protein
				Predicted by at least one method	BCS7_09310	2120058	2120747	1	antiterminator
				Predicted by at least one method	BCS7_09315	2120984	2121574	1	hypothetical protein
GI-14	2130012	2147062	17050	Predicted by at least one method	BCS7_09365	2129800	2130549	1	phage head morphogenesis protein
				Predicted by at least one method	BCS7_09370	2130559	2131743	1	hypothetical protein
				Predicted by at least one method	BCS7_09375	2131746	2132258	1	hypothetical protein
				Predicted by at least one method	BCS7_09380	2132274	2133209	1	hypothetical protein
				Predicted by at least one method	BCS7_09385	2133211	2133726	1	hypothetical protein
				Predicted by at least one method	BCS7_09390	2133768	2134178	1	hypothetical protein
				Predicted by at least one method	BCS7_09395	2134175	2134642	1	hypothetical protein
				Predicted by at least one method	BCS7_09400	2134645	2135067	1	hypothetical protein
				Predicted by at least one method	BCS7_09405	2135067	2135591	1	hypothetical protein
				Predicted by at least one method	BCS7_09410	2135600	2136754	1	hypothetical protein
				Predicted by at least one method	BCS7_09420	2137164	2137562	1	hypothetical protein
				Predicted by at least one method	BCS7_09425	2138000	2138632	1	phage protein
				Predicted by at least one method	BCS7_09440	2140105	2140839	1	hypothetical protein
				Predicted by at least one method	BCS7_09445	2140839	2141222	1	hypothetical protein
				Predicted by at least one method	BCS7_09450	2141252	2141710	1	hypothetical protein
				Predicted by at least one method	BCS7_09455	2141894	2143636	1	hypothetical protein
				Predicted by at least one method	BCS7_09465	2144276	2144563	1	hypothetical protein
				Predicted by at least one method	BCS7_09470	2144560	2145450	1	hypothetical protein
				Predicted by at least one method	BCS7_09475	2145450	2146112	1	hypothetical protein
				Predicted by at least one method	BCS7_09485	2146712	2147062	1	hypothetical protein
				Predicted by at least one method	BCS7_09495	2148255	2149163	1	hypothetical protein
				Predicted by at least one method	BCS7_09500	2149202	2151673	1	carbohydrate-binding protein
				Predicted by at least one method	BCS7_09505	2151680	2152177	1	hypothetical protein
				Predicted by at least one method	BCS7_09510	2152238	2154214	1	phage tail protein
				Predicted by at least one method	BCS7_09515	2154217	2154786	1	hypothetical protein
				Predicted by at least one method	BCS7_09425	2138000	2138632	1	phage protein
				Predicted by at least one method	BCS7_09440	2140105	2140839	1	hypothetical protein
				Predicted by at least one method	BCS7_09445	2140839	2141222	1	hypothetical protein
				Predicted by at least one method	BCS7_09450	2141252	2141710	1	hypothetical protein
				Predicted by at least one method	BCS7_09455	2141894	2143636	1	hypothetical protein
				Predicted by at least one method	BCS7_09465	2144276	2144563	1	hypothetical protein
				Predicted by at least one method	BCS7_09470	2144560	2145450	1	hypothetical protein
				Predicted by at least one method	BCS7_09475	2145450	2146112	1	hypothetical protein
				Predicted by at least one method	BCS7_09485	2146712	2147062	1	hypothetical protein
GI-15	2487279	2492477	5198	Predicted by at least one method	BCS7_11030	2487279	2488025	-1	acyltransferase
				Predicted by at least one method	BCS7_11035	2488162	2488710	-1	hypothetical protein
				Predicted by at least one method	BCS7_11040	2489139	2489513	-1	hypothetical protein
				Predicted by at least one method	BCS7_11045	2489804	2490064	-1	hypothetical protein
				Predicted by at least one method	BCS7_11065	2491875	2492477	-1	hypothetical protein
				Predicted by at least one method	BCS7_11070	2492461	2494239	-1	hypothetical protein
				Predicted by at least one method	BCS7_11075	2494351	2494626	-1	hypothetical protein
				Predicted by at least one method	BCS7_11095	2496664	2496915	-1	hypothetical protein
				Predicted by at least one method	BCS7_11100	2496912	2497793	-1	hypothetical protein
				Predicted by at least one method	BCS7_11105	2498710	2499105	-1	hypothetical protein
				Predicted by at least one method	BCS7_11115	2500993	2501247	-1	hypothetical protein
GI-16	2903998	2938567	34569	Predicted by at least one method	BCS7_12840	2903998	2904720	-1	flagellar biosynthesis sigma factor
				Predicted by at least one method	BCS7_12845	2905006	2905965	-1	integrase
				Predicted by at least one method	BCS7_12850	2906037	2906519	-1	transcriptional regulator
				Predicted by at least one method	BCS7_12855	2906739	2907854	-1	aminotransferase
				Predicted by at least one method	BCS7_12860	2907901	2908953	-1	hypothetical protein
				Predicted by at least one method	BCS7_12865	2909040	2910323	-1	carbamoyl-phosphate synthase large subunit
				Predicted by at least one method	BCS7_12870	2910336	2911289	-1	hypothetical protein
				Predicted by at least one method	BCS7_12875	2911276	2911965	-1	WbqC-like protein
				Predicted by at least one method	BCS7_12880	2912087	2915509	-1	methyltransferase type 11
				Predicted by at least one method	BCS7_12885	2915735	2916607	-1	flagellin
				Predicted by at least one method	BCS7_12890	2916877	2918301	1	flagellar cap protein FliD
				Predicted by at least one method	BCS7_12900	2918741	2919121	1	flagellar biosynthesis protein FliT
				Predicted by at least one method	BCS7_12905	2919398	2919712	-1	flagellar hook-basal body protein FliE
				Predicted by at least one method	BCS7_12910	2919973	2921697	1	flagellar M-ring protein FliF
				Predicted by at least one method	BCS7_12915	2921694	2922686	1	flagellar motor switch protein G
				Predicted by at least one method	BCS7_12920	2922679	2923401	1	flagellar assembly protein H
				Predicted by at least one method	BCS7_12925	2923401	2924771	1	ATP synthase
				Predicted by at least one method	BCS7_12930	2924780	2925226	1	flagellar biosynthesis chaperone
				Predicted by at least one method	BCS7_12935	2925223	2926515	1	flagellar hook-length control protein
				Predicted by at least one method	BCS7_12940	2926671	2927150	1	flagellar basal body-associated protein FliL
				Predicted by at least one method	BCS7_12945	2927156	2928169	1	flagellar motor switch protein FliM
				Predicted by at least one method	BCS7_12950	2928162	2928575	1	flagellar motor switch protein FliN
				Predicted by at least one method	BCS7_12955	2928575	2928997	1	flagellar assembly protein FliO
				Predicted by at least one method	BCS7_12960	2928994	2929770	1	flagellar biosynthesis protein flip
				Predicted by at least one method	BCS7_12965	2929791	2930060	1	flagellar biosynthesis protein FliQ
				Predicted by at least one method	BCS7_12970	2930063	2930848	1	flagellar biosynthesis protein FliR
				Predicted by at least one method	BCS7_12975	2931215	2932168	-1	flagellar hook protein FlgL
				Predicted by at least one method	BCS7_12980	2932200	2933894	-1	flagellar hook protein FlgK
				Predicted by at least one method	BCS7_12990	2934982	2936091	-1	flagellar basal body P-ring biosynthesis protein FlgA
				Predicted by at least one method	BCS7_12995	2936108	2936821	-1	flagellar L-ring protein FlgH
				Predicted by at least one method	BCS7_13000	2937002	2937784	-1	flagellar basal body rod protein FlgG
				Predicted by at least one method	BCS7_13005	2937812	2938567	-1	flagellar basal body rod protein FlgF
GI-17	2948183	2952320	4137	Predicted by at least one method	BCS7_13070	2948183	2949235	-1	chemotaxis protein
				Predicted by at least one method	BCS7_13075	2949235	2950107	-1	chemotaxis protein CheR
				Predicted by at least one method	BCS7_13080	2950635	2952320	-1	chemotaxis protein
GI-18	2978691	2982945	4254	Predicted by at least one method	BCS7_13165	2978691	2981978	1	helicase
				Predicted by at least one method	BCS7_13170	2982031	2982945	1	hypothetical protein
GI-19	2993987	3021142	27155	Predicted by at least one method	BCS7_13205	2993987	2995807	1	DNA methylase
				Predicted by at least one method	BCS7_13210	2995809	2998460	1	restriction endonuclease subunit R
				Predicted by at least one method	BCS7_13220	3000835	3001842	-1	integrase
				Predicted by at least one method	BCS7_13225	3001846	3002076	-1	hypothetical protein
				Predicted by at least one method	BCS7_13230	3002652	3003299	-1	hypothetical protein
				Predicted by at least one method	BCS7_13235	3003348	3003950	-1	membrane protein
				Predicted by at least one method	BCS7_13240	3003973	3004386	-1	XRE family transcriptional regulator
				Predicted by at least one method	BCS7_13245	3004447	3004641	1	hypothetical protein
				Predicted by at least one method	BCS7_13250	3004653	3004865	1	DNA-binding protein
				Predicted by at least one method	BCS7_13255	3004868	3005119	1	hypothetical protein
				Predicted by at least one method	BCS7_13260	3005135	3005353	1	hypothetical protein
				Predicted by at least one method	BCS7_13265	3005350	3005547	1	hypothetical protein
				Predicted by at least one method	BCS7_13270	3005553	3005888	1	hypothetical protein
				Predicted by at least one method	BCS7_13275	3005959	3006192	1	hypothetical protein
				Predicted by at least one method	BCS7_13285	3007075	3008040	1	adenine methylase
				Predicted by at least one method	BCS7_13290	3008041	3010551	1	replication protein
				Predicted by at least one method	BCS7_13295	3010661	3011713	-1	hypothetical protein
				Predicted by at least one method	BCS7_13300	3012220	3013287	-1	portal vertex protein
				Predicted by at least one method	BCS7_13305	3013290	3015002	-1	oxidoreductase
				Predicted by at least one method	BCS7_13310	3015149	3015994	1	phage capsid scaffolding protein
				Predicted by at least one method	BCS7_13315	3016029	3017078	1	capsid protein
				Predicted by at least one method	BCS7_13320	3017130	3017924	1	terminase
				Predicted by at least one method	BCS7_13325	3018021	3018527	1	capsid assembly protein
				Predicted by at least one method	BCS7_13330	3018527	3018730	1	tail protein X
				Predicted by at least one method	BCS7_13335	3018721	3019023	1	hypothetical protein
				Predicted by at least one method	BCS7_13340	3019013	3019489	1	lysozyme
				Predicted by at least one method	BCS7_13345	3019471	3019896	1	hypothetical protein
				Predicted by at least one method	BCS7_13350	3020013	3020501	1	tail fiber protein
				Predicted by at least one method	BCS7_13355	3020522	3021142	1	tail protein
GI-20	3001846	3006192	4346	Predicted by at least one method	BCS7_13225	3001846	3002076	-1	hypothetical protein
				Predicted by at least one method	BCS7_13230	3002652	3003299	-1	hypothetical protein
				Predicted by at least one method	BCS7_13235	3003348	3003950	-1	membrane protein
				Predicted by at least one method	BCS7_13240	3003973	3004386	-1	XRE family transcriptional regulator
				Predicted by at least one method	BCS7_13245	3004447	3004641	1	hypothetical protein
				Predicted by at least one method	BCS7_13250	3004653	3004865	1	DNA-binding protein
				Predicted by at least one method	BCS7_13255	3004868	3005119	1	hypothetical protein
				Predicted by at least one method	BCS7_13260	3005135	3005353	1	hypothetical protein
				Predicted by at least one method	BCS7_13265	3005350	3005547	1	hypothetical protein
				Predicted by at least one method	BCS7_13270	3005553	3005888	1	hypothetical protein
				Predicted by at least one method	BCS7_13275	3005959	3006192	1	hypothetical protein
GI-21	3038916	3111541	72625	Predicted by at least one method	BCS7_13465	3038916	3039203	-1	hypothetical protein
				Predicted by at least one method	BCS7_13475	3040201	3041613	1	amino acid permease
				Predicted by at least one method	BCS7_13480	3041784	3042050	-1	anti-adapter protein
				Predicted by at least one method	BCS7_13485	3042436	3042711	-1	hypothetical protein
				Predicted by at least one method	BCS7_13500	3044574	3045035	-1	hypothetical protein
				Predicted by at least one method	BCS7_13505	3045062	3046450	-1	membrane protein
				Predicted by at least one method	BCS7_13510	3046450	3047127	-1	transcriptional regulator
				Predicted by at least one method	BCS7_13515	3047333	3048169	1	structural protein MipA
				Predicted by at least one method	BCS7_13520	3048555	3048782	-1	hypothetical protein
				Predicted by at least one method	BCS7_13530	3049194	3050159	1	transposase
				Predicted by at least one method	BCS7_13535	3050635	3051351	1	hypothetical protein
				Predicted by at least one method	BCS7_13540	3051435	3052667	-1	multidrug transporter
				Predicted by at least one method	BCS7_13555	3059809	3060210	-1	hypothetical protein
				Predicted by at least one method	BCS7_13560	3060286	3063423	-1	hypothetical protein
				Predicted by at least one method	BCS7_13565	3063443	3063772	-1	hypothetical protein
				Predicted by at least one method	BCS7_13570	3063778	3064518	-1	hypothetical protein
				Predicted by at least one method	BCS7_13580	3070367	3074620	-1	hypothetical protein
				Predicted by at least one method	BCS7_13595	3086811	3087956	-1	acyl-CoA dehydrogenase
				Predicted by at least one method	BCS7_13600	3088567	3089625	-1	FkbH
				Predicted by at least one method	BCS7_13605	3089646	3090488	-1	3-hydroxybutyryl-CoA dehydrogenase
				Predicted by at least one method	BCS7_13615	3092448	3093137	-1	hypothetical protein
				Predicted by at least one method	BCS7_13635	3095172	3095636	1	hypothetical protein
				Predicted by at least one method	BCS7_13645	3096503	3097165	-1	hypothetical protein
				Predicted by at least one method	BCS7_13650	3097755	3098843	1	hypothetical protein
				Predicted by at least one method	BCS7_13655	3098987	3099730	-1	short-chain dehydrogenase
				Predicted by at least one method	BCS7_13660	3099793	3100896	-1	N-ethylmaleimide reductase
				Predicted by at least one method	BCS7_13665	3100955	3101536	-1	TetR family transcriptional regulator
				Predicted by at least one method	BCS7_13670	3102235	3102618	1	hypothetical protein
				Predicted by at least one method	BCS7_13675	3102812	3102928	-1	transposase
				Predicted by at least one method	BCS7_13680	3103396	3104016	1	TetR family transcriptional regulator
				Predicted by at least one method	BCS7_13685	3104057	3104644	-1	flavin reductase
				Predicted by at least one method	BCS7_13695	3105210	3105839	-1	NAD-dependent dehydratase
				Predicted by at least one method	BCS7_13700	3105867	3106526	-1	NAD-dependent dehydratase
				Predicted by at least one method	BCS7_13705	3106556	3107722	-1	beta-lactamase
				Predicted by at least one method	BCS7_13710	3107792	3108178	-1	hypothetical protein
				Predicted by at least one method	BCS7_13715	3108254	3108637	-1	hypothetical protein
				Predicted by at least one method	BCS7_13720	3108868	3109509	-1	hypothetical protein
				Predicted by at least one method	BCS7_13725	3109839	3110183	1	cupin
				Predicted by at least one method	BCS7_13730	3110540	3111541	1	quinone oxidoreductase
GI-22	3137642	3143504	5862	Predicted by at least one method	BCS7_13830	3136726	3137643	1	aminotransferase class IV
				Predicted by at least one method	BCS7_13835	3137629	3139026	-1	membrane protein
				Predicted by at least one method	BCS7_13840	3139026	3139703	-1	transcriptional regulator
				Predicted by at least one method	BCS7_13845	3139907	3140743	1	structural protein MipA
				Predicted by at least one method	BCS7_13850	3141161	3141865	-1	ArsR family transcriptional regulator
GI-23	3276235	3313557	37322	Predicted by at least one method	BCS7_14450	3276235	3276996	-1	ABC transporter permease
				Predicted by at least one method	BCS7_14455	3277604	3278542	1	membrane protein
				Predicted by at least one method	BCS7_14465	3278798	3279007	-1	transposase
				Predicted by at least one method	BCS7_14470	3279224	3279406	-1	hypothetical protein
				Predicted by at least one method	BCS7_14475	3279409	3280782	-1	membrane protein
				Predicted by at least one method	BCS7_14485	3281495	3281965	-1	hypothetical protein
				Predicted by at least one method	BCS7_14490	3281980	3282435	-1	type VI secretion system lysozyme-like protein
				Predicted by at least one method	BCS7_14495	3282435	3282980	-1	type VI secretion protein
				Predicted by at least one method	BCS7_14500	3282958	3284043	-1	type VI secretion protein
				Predicted by at least one method	BCS7_14505	3284007	3285761	-1	type VI secretion protein ImpG
				Predicted by at least one method	BCS7_14515	3286286	3286798	-1	hypothetical protein
				Predicted by at least one method	BCS7_14520	3286852	3287292	-1	hypothetical protein
				Predicted by at least one method	BCS7_14535	3288362	3289429	-1	membrane protein
				Predicted by at least one method	BCS7_14540	3289460	3291061	-1	type VI secretion protein
				Predicted by at least one method	BCS7_14545	3291061	3294528	-1	type VI secretion protein VasK
				Predicted by at least one method	BCS7_14550	3294525	3295721	-1	hypothetical protein
				Predicted by at least one method	BCS7_14560	3297208	3297726	-1	hypothetical protein
				Predicted by at least one method	BCS7_14565	3297723	3299627	-1	peptidoglycan-binding protein LysM
				Predicted by at least one method	BCS7_14570	3299646	3300062	-1	hypothetical protein
				Predicted by at least one method	BCS7_14575	3300066	3302765	-1	type IV secretion protein Rhs
				Predicted by at least one method	BCS7_14580	3302762	3305416	-1	ATPase
				Predicted by at least one method	BCS7_14585	3305588	3306079	-1	Hcp family T6SS protein CtsH1
				Predicted by at least one method	BCS7_14590	3306084	3307796	-1	membrane protein
				Predicted by at least one method	BCS7_14595	3307793	3308482	-1	membrane protein
				Predicted by at least one method	BCS7_14600	3308479	3309819	-1	type VI secretion protein
				Predicted by at least one method	BCS7_14605	3309837	3311384	-1	EvpB family type VI secretion protein
				Predicted by at least one method	BCS7_14610	3311417	3311914	-1	type VI secretion protein
				Predicted by at least one method	BCS7_14620	3312766	3313557	-1	sugar-binding protein
GI-24	3655917	3663378	7461	Predicted by at least one method	BCS7_16180	3655917	3656243	-1	hypothetical protein
				Predicted by at least one method	BCS7_16185	3656240	3656569	-1	hypothetical protein
				Predicted by at least one method	BCS7_16190	3657173	3657547	-1	hypothetical protein
				Predicted by at least one method	BCS7_16200	3661988	3662398	1	XRE family transcriptional regulator
				Predicted by at least one method	BCS7_16205	3662559	3662972	1	XRE family transcriptional regulator
				Predicted by at least one method	BCS7_16210	3663049	3663378	1	hypothetical protein
				Predicted by at least one method	BCS7_16215	3663375	3663719	1	hypothetical protein
GI-25	3681658	3686774	5116	Predicted by at least one method	BCS7_16280	3681658	3681924	-1	PAAR repeat-containing protein
				Predicted by at least one method	BCS7_16285	3681951	3682973	-1	hypothetical protein
				Predicted by at least one method	BCS7_16290	3683223	3684245	-1	hypothetical protein
				Predicted by at least one method	BCS7_16300	3685878	3686774	-1	hypothetical protein
GI-26	3726458	3732417	5959	Predicted by at least one method	BCS7_16455	3726458	3726637	1	hypothetical protein
				Predicted by at least one method	BCS7_16460	3727264	3727743	1	Hcp
				Predicted by at least one method	BCS7_16465	3727946	3728641	-1	hypothetical protein
				Predicted by at least one method	BCS7_16470	3728973	3729347	-1	hypothetical protein
				Predicted by at least one method	BCS7_16475	3729390	3729584	-1	repressor
				Predicted by at least one method	BCS7_16495	3731998	3732417	1	hypothetical protein
GI-27	4286892	4297374	10482	Predicted by at least one method	BCS7_18835	4286892	4287263	-1	hypothetical protein
				Predicted by at least one method	BCS7_18860	4293034	4293582	1	hypothetical protein
				Predicted by at least one method	BCS7_18865	4293567	4293824	-1	hypothetical protein
				Predicted by at least one method	BCS7_18870	4293821	4294648	-1	shikimate dehydrogenase
				Predicted by at least one method	BCS7_18875	4294668	4295237	-1	tRNA(ANN) t(6)A37 threonylcarbamoyladenosine modification protein
				Predicted by at least one method	BCS7_18880	4295230	4295787	-1	hypothetical protein
				Predicted by at least one method	BCS7_18885	4295808	4296281	-1	hypothetical protein
				Predicted by at least one method	BCS7_18890	4296253	4297374	-1	DNA processing protein DprA
GI-28	4578937	4588871	9934	Predicted by at least one method	BCS7_20195	4578937	4579893	-1	sugar ABC transporter substrate-binding protein
				Predicted by at least one method	BCS7_20235	4586165	4587022	-1	glutamate racemase
				Predicted by at least one method	BCS7_20240	4586967	4588871	-1	vitamin B12/cobalamin outer membrane transporter
GI-29	4824443	4828809	4366	Predicted by at least one method	BCS7_21240	4825835	4827142	-1	alpha-galactosidase
				Predicted by at least one method	BCS7_21245	4827343	4828170	1	AraC family transcriptional regulator

## Sheet: Table S6. GIs_Pactinidiae
Table S6. Predicted Genomic Islands in P. carotovorum subsp. carotovorum KKH3 by at least one of the four methods: IslandPick, IslandPath-DIMOB, SIGI-HMM and Islander. Contigs were aligned against the reference genome of P. carotovorum subsp. brasiliense BC1
Genome Island	Island start	Island end	Length	Method	Locus	Gene start	Gene end	Strand	Product
GI-1	186262	202653	16391	Predicted by at least one method	KKH3_01740	186262	187338	1	putative permease
				Predicted by at least one method	KKH3_01750	187839	189095	1	integrase family protein
				Predicted by at least one method	KKH3_01760	189184	190281	-1	hypothetical protein
				Predicted by at least one method	KKH3_01770	190281	192494	-1	putative two-component system sensor histidine kinase, putative heat shock protein
				Predicted by at least one method	KKH3_01780	192822	194393	-1	DNA-cytosine methyltransferase
				Predicted by at least one method	KKH3_01790	195138	196010	-1	hypothetical protein
				Predicted by at least one method	KKH3_01800	196182	196394	-1	hypothetical protein
				Predicted by at least one method	KKH3_01810	196577	196861	-1	hypothetical protein
				Predicted by at least one method	KKH3_01820	197772	197891	1	hypothetical protein
				Predicted by at least one method	KKH3_01830	197951	198490	1	hypothetical protein
				Predicted by at least one method	KKH3_01840	198846	199721	1	ATP/GTP-binding protein
				Predicted by at least one method	KKH3_01850	200020	200574	1	hypothetical protein
				Predicted by at least one method	KKH3_01860	200603	201208	1	hypothetical protein
				Predicted by at least one method	KKH3_01870	201415	201888	1	hypothetical protein
				Predicted by at least one method	KKH3_01880	201928	202263	1	yagBYeeUYfjZ family protein
				Predicted by at least one method	KKH3_01900	202232	202345	-1	hypothetical protein
				Predicted by at least one method	KKH3_01890	202333	202653	1	hypothetical protein
GI-2	256759	263041	6282	Predicted by at least one method	KKH3_02380	256759	256908	1	hypothetical protein
				Predicted by at least one method	KKH3_02390	256889	257353	1	MEKHLA domain-containing protein
				Predicted by at least one method	KKH3_02400	257771	258385	1	hypothetical protein
				Predicted by at least one method	KKH3_02410	258513	258860	-1	hypothetical protein
				Predicted by at least one method	KKH3_02420	258940	259401	-1	hypothetical protein
				Predicted by at least one method	KKH3_02430	259519	259905	-1	hypothetical protein
				Predicted by at least one method	KKH3_02450	259944	260183	-1	hypothetical protein
				Predicted by at least one method	KKH3_02440	260149	260814	1	hypothetical protein
				Predicted by at least one method	KKH3_02460	260863	261459	1	hypothetical protein
				Predicted by at least one method	KKH3_02470	261502	261930	1	hypothetical protein
				Predicted by at least one method	KKH3_02480	261913	262257	-1	hypothetical protein
				Predicted by at least one method	KKH3_02490	262299	262706	-1	hypothetical protein
				Predicted by at least one method	KKH3_02500	262787	263041	-1	hypothetical protein
GI-3	315849	371089	55240	Predicted by at least one method	KKH3_02950	315849	316751	1	LysR family transcriptional regulator
				Predicted by at least one method	KKH3_02960	316912	317421	-1	acetyltransferase
				Predicted by at least one method	KKH3_02970	317868	320945	1	beta-ketoacyl synthase
				Predicted by at least one method	KKH3_02980	321075	325040	1	amino acid adenylation
				Predicted by at least one method	KKH3_02990	325093	325653	1	hypothetical protein
				Predicted by at least one method	KKH3_03000	325653	326840	1	amino acid adenylation domain-containing protein
				Predicted by at least one method	KKH3_03010	326848	327732	1	hypothetical protein
				Predicted by at least one method	KKH3_03020	327729	328943	1	hypothetical protein
				Predicted by at least one method	KKH3_03030	328982	338497	1	hypothetical protein
				Predicted by at least one method	KKH3_03040	338509	339303	1	hypothetical protein
				Predicted by at least one method	KKH3_03050	340028	341242	1	hypothetical protein
				Predicted by at least one method	KKH3_03060	341301	342914	1	hypothetical protein
				Predicted by at least one method	KKH3_03070	342926	344809	1	hypothetical protein
				Predicted by at least one method	KKH3_03080	344820	345863	1	hypothetical protein
				Predicted by at least one method	KKH3_03090	345860	351370	1	DEAD/DEAH box helicase
				Predicted by at least one method	KKH3_03100	351426	351917	-1	hypothetical protein
				Predicted by at least one method	KKH3_03110	351914	353056	-1	putative Zn peptidase
				Predicted by at least one method	KKH3_03120	353433	353894	1	hypothetical protein
				Predicted by at least one method	KKH3_03130	353891	354112	1	putative transcriptional regulator, Nlp
				Predicted by at least one method	KKH3_03140	354197	354343	-1	hypothetical protein
				Predicted by at least one method	KKH3_03150	354431	354631	1	hypothetical protein
				Predicted by at least one method	KKH3_03160	354888	355769	1	putative DNA binding protein
				Predicted by at least one method	KKH3_03170	356065	357324	-1	hypothetical protein
				Predicted by at least one method	KKH3_03180	357729	357968	1	hypothetical protein
				Predicted by at least one method	KKH3_03190	358086	359210	1	integrase family protein
				Predicted by at least one method	KKH3_03200	359462	361528	1	adenine-specific DNA-methyltransferase
				Predicted by at least one method	KKH3_03210	361528	364530	1	type III site-specific deoxyribonuclease
				Predicted by at least one method	KKH3_03220	364634	367267	-1	type III restriction protein res subunit
				Predicted by at least one method	KKH3_03230	367258	369018	-1	adenine-specific DNA-methyltransferase
				Predicted by at least one method	KKH3_03240	369155	369289	-1	hypothetical protein
				Predicted by at least one method	KKH3_03250	369448	369753	-1	plasmid maintenance protein CcdB
				Predicted by at least one method	KKH3_03260	369756	369974	-1	plasmid maintenance protein CcdA
				Predicted by at least one method	KKH3_03270	370033	370776	-1	putative MobC mobilization protein
				Predicted by at least one method	KKH3_03280	370919	371089	1	hypothetical protein
GI-4	632276	651176	18900	Predicted by at least one method	KKH3_05600	632276	632416	1	hypothetical protein
				Predicted by at least one method	KKH3_05610	632577	633155	-1	hypothetical protein
				Predicted by at least one method	KKH3_05620	633197	633451	-1	hypothetical protein
				Predicted by at least one method	KKH3_05630	633772	634287	-1	hypothetical protein
				Predicted by at least one method	KKH3_05640	634289	634555	-1	hypothetical protein
				Predicted by at least one method	KKH3_05650	634736	634873	-1	toxin RelE
				Predicted by at least one method	KKH3_05660	634863	635114	-1	prevent-host-death protein
				Predicted by at least one method	KKH3_05670	635244	635714	1	hypothetical protein
				Predicted by at least one method	KKH3_05680	635714	636043	1	hypothetical protein
				Predicted by at least one method	KKH3_05690	636113	637945	-1	phage/plasmid primase, P4 family
				Predicted by at least one method	KKH3_05700	637936	638247	-1	hypothetical protein
				Predicted by at least one method	KKH3_05710	638258	638470	-1	putative phage-related protein
				Predicted by at least one method	KKH3_05720	638463	638660	-1	hypothetical protein
				Predicted by at least one method	KKH3_05730	639016	639240	-1	hypothetical protein
				Predicted by at least one method	KKH3_05740	639237	639422	-1	phage transcriptional regulator, AlpA
				Predicted by at least one method	KKH3_05750	639496	639618	1	hypothetical protein
				Predicted by at least one method	KKH3_05760	640031	640792	1	hypothetical protein
				Predicted by at least one method	KKH3_05770	641290	644574	-1	hypothetical protein
				Predicted by at least one method	KKH3_05780	644577	645776	-1	integrase
				Predicted by at least one method	KKH3_05790	646388	646870	-1	ssrA-binding protein
				Predicted by at least one method	KKH3_05800	647026	647472	1	hypothetical protein
				Predicted by at least one method	KKH3_05810	647453	647743	1	hypothetical protein
				Predicted by at least one method	KKH3_05820	647981	648316	-1	hypothetical protein
				Predicted by at least one method	KKH3_05830	648470	650131	-1	recombination and repair protein
				Predicted by at least one method	KKH3_05850	650213	651109	-1	ATP-NAD/AcoX kinase
				Predicted by at least one method	KKH3_05840	651063	651176	1	hypothetical protein
GI-5	811367	819631	8264	Predicted by at least one method	KKH3_07180	809928	811370	-1	cfa5 protein
				Predicted by at least one method	KKH3_07190	811367	811900	-1	cfa4 protein
				Predicted by at least one method	KKH3_07200	811897	813042	-1	cfa3 protein
				Predicted by at least one method	KKH3_07210	813036	813443	-1	cfa2 protein
				Predicted by at least one method	KKH3_07220	813530	813805	-1	cfa1 protein
				Predicted by at least one method	KKH3_07230	813907	815481	-1	cfl protein
				Predicted by at least one method	KKH3_07240	815725	816693	1	LysR family transcriptional regulator
				Predicted by at least one method	KKH3_07250	816959	817273	1	hypothetical protein
				Predicted by at least one method	KKH3_07260	817316	817582	1	transposase IS3/IS911 family protein
				Predicted by at least one method	KKH3_07270	817678	818427	1	transposase IS3/IS911 family protein
				Predicted by at least one method	KKH3_07280	818435	819631	-1	integrase
GI-6	913987	924493	10506	Predicted by at least one method	KKH3_08150	913987	914100	1	hypothetical protein
				Predicted by at least one method	KKH3_08160	914374	915021	-1	lysine exporter protein LysE/YggA
				Predicted by at least one method	KKH3_08170	915032	916177	-1	hypothetical protein
				Predicted by at least one method	KKH3_08180	916406	917590	1	hypothetical protein
				Predicted by at least one method	KKH3_08190	917580	918767	1	argininosuccinate synthase
				Predicted by at least one method	KKH3_08200	918764	919567	1	hypothetical protein
				Predicted by at least one method	KKH3_08210	919579	921273	1	hypothetical protein
				Predicted by at least one method	KKH3_08220	921292	922467	1	hypothetical protein
				Predicted by at least one method	KKH3_08230	922485	923786	1	hypothetical protein
				Predicted by at least one method	KKH3_08240	923783	924493	-1	hypothetical protein
GI-7	1312089	1329751	17662	Predicted by at least one method	KKH3_11670	1312089	1312523	1	protein tyrosine phosphatase
				Predicted by at least one method	KKH3_11680	1312539	1314710	1	tyrosine kinase
				Predicted by at least one method	KKH3_11690	1315022	1315897	1	glucose-1-phosphate thymidylyltransferase
				Predicted by at least one method	KKH3_11700	1315906	1316778	1	dTDP-4-dehydrorhamnose reductase
				Predicted by at least one method	KKH3_11710	1316789	1317334	1	dTDP-4-dehydrorhamnose 3,5-epimerase
				Predicted by at least one method	KKH3_11720	1317388	1319004	1	pyruvate carboxyltransferase
				Predicted by at least one method	KKH3_11730	1318988	1319635	1	hypothetical protein
				Predicted by at least one method	KKH3_11740	1319643	1320368	1	cytidylyltransferase family protein
				Predicted by at least one method	KKH3_11750	1320448	1321674	1	hypothetical protein
				Predicted by at least one method	KKH3_11760	1321709	1322962	1	hypothetical protein
				Predicted by at least one method	KKH3_11770	1323636	1324766	1	NAD-dependent epimerase/dehydratase
				Predicted by at least one method	KKH3_11780	1324763	1325758	1	hypothetical protein
				Predicted by at least one method	KKH3_11790	1325795	1326997	1	hypothetical protein
				Predicted by at least one method	KKH3_11800	1327047	1327922	1	hypothetical protein
				Predicted by at least one method	KKH3_11810	1327962	1328789	1	hypothetical protein
				Predicted by at least one method	KKH3_11820	1328798	1329751	1	UDP-N-acetylglucosamine 4-epimerase
GI-8	1370604	1426296	55692	Predicted by at least one method	KKH3_12190	1370604	1370936	-1	hypothetical protein
				Predicted by at least one method	KKH3_12200	1371018	1371149	1	hypothetical protein
				Predicted by at least one method	KKH3_12210	1371318	1371908	1	hypothetical protein
				Predicted by at least one method	KKH3_12220	1372004	1373284	-1	peptidase M20D, amidohydrolase
				Predicted by at least one method	KKH3_12230	1373543	1373860	1	IclR family transcriptional regulator
				Predicted by at least one method	KKH3_12240	1373875	1374303	1	IclR family transcriptional regulator
				Predicted by at least one method	KKH3_12250	1374959	1376143	1	hypothetical protein
				Predicted by at least one method	KKH3_12260	1376616	1378367	1	hypothetical protein
				Predicted by at least one method	KKH3_12270	1378666	1378809	1	transposase A
				Predicted by at least one method	KKH3_12280	1378769	1378882	1	hypothetical protein
				Predicted by at least one method	KKH3_12290	1379667	1379825	1	hypothetical protein
				Predicted by at least one method	KKH3_12300	1379800	1380993	1	hypothetical protein
				Predicted by at least one method	KKH3_12310	1382469	1383416	1	antirestriction protein
				Predicted by at least one method	KKH3_12320	1383792	1384757	-1	hypothetical protein
				Predicted by at least one method	KKH3_12330	1385597	1386511	1	stationary phase or STEss regulating sigma factor
				Predicted by at least one method	KKH3_12340	1386599	1387927	1	hypothetical protein
				Predicted by at least one method	KKH3_12350	1388072	1389412	-1	hypothetical protein
				Predicted by at least one method	KKH3_12360	1389615	1390664	-1	DNA methylase
				Predicted by at least one method	KKH3_12370	1390657	1391460	-1	MobC protein
				Predicted by at least one method	KKH3_12380	1391469	1393205	-1	type IV conjugative transfer system coupling protein TraD
				Predicted by at least one method	KKH3_12390	1393985	1394290	-1	hypothetical protein
				Predicted by at least one method	KKH3_12400	1394339	1394641	-1	KikA from plasmid origin
				Predicted by at least one method	KKH3_12410	1394689	1395087	-1	cag pathogenicity island protein Cag12
				Predicted by at least one method	KKH3_12420	1395084	1396103	-1	P-type DNA transfer ATPase VirB11
				Predicted by at least one method	KKH3_12430	1396141	1397148	1	hypothetical protein
				Predicted by at least one method	KKH3_12440	1397458	1398699	-1	conjugation TrbI family protein
				Predicted by at least one method	KKH3_12450	1398719	1399624	-1	P-type conjugative transfer protein VirB9
				Predicted by at least one method	KKH3_12460	1399624	1400307	-1	virB8 family protein
				Predicted by at least one method	KKH3_12470	1400522	1401586	-1	trbL/VirB6 plasmid conjugal transfer protein
				Predicted by at least one method	KKH3_12480	1401597	1401821	-1	hypothetical protein
				Predicted by at least one method	KKH3_12490	1401833	1402540	-1	type IV secretion system family protein
				Predicted by at least one method	KKH3_12500	1402558	1405302	-1	cagE, TrbE, VirB component of type IV transporter system
				Predicted by at least one method	KKH3_12510	1405313	1405549	-1	conjugal transfer protein TrbC
				Predicted by at least one method	KKH3_12520	1405606	1406313	-1	lytic transglycosylase catalytic
				Predicted by at least one method	KKH3_12530	1406390	1406623	-1	hypothetical protein
				Predicted by at least one method	KKH3_12540	1406832	1406957	1	hypothetical protein
				Predicted by at least one method	KKH3_12550	1406985	1407194	-1	traR/DksA family transcriptional regulator
				Predicted by at least one method	KKH3_12560	1407184	1407768	-1	hypothetical protein
				Predicted by at least one method	KKH3_12570	1407783	1407977	-1	phage transcriptional regulator AlpA
				Predicted by at least one method	KKH3_12580	1408130	1409044	-1	hypothetical protein
				Predicted by at least one method	KKH3_12590	1409145	1409288	1	hypothetical protein
				Predicted by at least one method	KKH3_12600	1409720	1410622	-1	AraC family transcriptional regulator
				Predicted by at least one method	KKH3_12610	1410841	1411434	1	NAD(P)H dehydrogenase (quinone)
				Predicted by at least one method	KKH3_12630	1411649	1411762	-1	hypothetical protein
				Predicted by at least one method	KKH3_12620	1411745	1412422	1	NAD(P)H dehydrogenase (quinone)
				Predicted by at least one method	KKH3_12640	1412556	1413551	-1	aldo/keto reductase
				Predicted by at least one method	KKH3_12650	1413902	1414915	1	alcohol dehydrogenase zinc-binding domain-containing protein
				Predicted by at least one method	KKH3_12660	1415054	1415692	1	flavodoxin/nitric oxide synthase
				Predicted by at least one method	KKH3_12670	1415996	1417138	1	NADH:flavin oxidoreductase/NADH oxidase
				Predicted by at least one method	KKH3_12680	1417343	1418104	1	short-chain dehydrogenase/reductase SDR
				Predicted by at least one method	KKH3_12690	1418129	1418872	1	NAD(P)H dehydrogenase (quinone)
				Predicted by at least one method	KKH3_12700	1419013	1419699	-1	hypothetical protein
				Predicted by at least one method	KKH3_12710	1419720	1420379	-1	flavodoxin
				Predicted by at least one method	KKH3_12720	1420485	1421609	-1	dienelactone hydrolase
				Predicted by at least one method	KKH3_12730	1421914	1422168	1	hypothetical protein
				Predicted by at least one method	KKH3_12740	1422259	1423647	-1	multi-sensor signal transduction histidine kinase
				Predicted by at least one method	KKH3_12750	1423656	1424369	-1	winged helix family two component transcriptional regulator
				Predicted by at least one method	KKH3_12760	1424835	1425728	1	LysR family transcriptional regulator
				Predicted by at least one method	KKH3_12770	1425919	1426296	1	hypothetical protein
GI-9	1564523	1646662	82139	Predicted by at least one method	KKH3_14000	1564523	1565554	-1	5-methyltetrahydropteroyltriglutamate-- homocysteine methyltransferase
				Predicted by at least one method	KKH3_14010	1565585	1566436	-1	hypothetical protein
				Predicted by at least one method	KKH3_14020	1567018	1568682	-1	ABC transporter ATP-binding protein
				Predicted by at least one method	KKH3_14030	1568768	1589917	-1	non-ribosomal peptide synthetase
				Predicted by at least one method	KKH3_14040	1589910	1615640	-1	non-ribosomal peptide synthetase
				Predicted by at least one method	KKH3_14050	1616669	1616935	1	transposase IS3/IS911 family protein
				Predicted by at least one method	KKH3_14060	1617031	1617780	1	transposase IS3/IS911 family protein
				Predicted by at least one method	KKH3_14070	1618842	1619336	1	TetR family transcriptional regulator
				Predicted by at least one method	KKH3_14080	1620297	1620458	1	hypothetical protein
				Predicted by at least one method	KKH3_14090	1620433	1622079	-1	paraquat-inducible protein B
				Predicted by at least one method	KKH3_14100	1622076	1622483	-1	paraquat-inducible protein A
				Predicted by at least one method	KKH3_14110	1622683	1623381	-1	hypothetical protein
				Predicted by at least one method	KKH3_14120	1623466	1624218	-1	hypothetical protein
				Predicted by at least one method	KKH3_14130	1624259	1624444	-1	lipoprotein
				Predicted by at least one method	KKH3_14140	1625991	1626137	-1	hypothetical protein
				Predicted by at least one method	KKH3_14150	1626275	1627030	-1	hypothetical protein
				Predicted by at least one method	KKH3_14160	1627113	1628033	-1	hypothetical protein
				Predicted by at least one method	KKH3_14170	1628175	1629092	1	LysR family transcriptional regulator
				Predicted by at least one method	KKH3_14180	1629575	1630795	1	oligosaccharide:H+ symporter
				Predicted by at least one method	KKH3_14190	1630813	1632822	1	glycoside hydrolase family protein
				Predicted by at least one method	KKH3_14200	1632852	1633724	1	arabinose operon regulatory protein
				Predicted by at least one method	KKH3_14210	1633832	1636762	-1	multidrug-efflux transport protein
				Predicted by at least one method	KKH3_14220	1636774	1636887	1	hypothetical protein
				Predicted by at least one method	KKH3_14230	1636945	1638066	-1	multidrug efflux periplasmic linker protein BpeA
				Predicted by at least one method	KKH3_14240	1639096	1640352	-1	integrase
				Predicted by at least one method	KKH3_14250	1640700	1641497	-1	hypothetical protein
				Predicted by at least one method	KKH3_14260	1641735	1642121	-1	hypothetical protein
				Predicted by at least one method	KKH3_14270	1642178	1642327	-1	hypothetical protein
				Predicted by at least one method	KKH3_14280	1642519	1642686	1	hypothetical protein
				Predicted by at least one method	KKH3_14290	1642778	1644199	-1	putative sodium:sulfate symporter
				Predicted by at least one method	KKH3_14300	1644346	1645695	-1	3-carboxy-cis,cis-muconate cycloisomerase
				Predicted by at least one method	KKH3_14310	1645922	1646662	1	GntR family transcriptional regulator
GI-10	1774924	1780567	5643	Predicted by at least one method	KKH3_15630	1774295	1774927	-1	hypothetical protein
				Predicted by at least one method	KKH3_15640	1774924	1775151	-1	hypothetical protein
				Predicted by at least one method	KKH3_15650	1775148	1775357	-1	hypothetical protein
				Predicted by at least one method	KKH3_15660	1775350	1775556	-1	hypothetical protein
				Predicted by at least one method	KKH3_15670	1775549	1775785	-1	hypothetical protein
				Predicted by at least one method	KKH3_15680	1775775	1776530	-1	prophage protein
				Predicted by at least one method	KKH3_15690	1776523	1777365	-1	antA/AntB antirepressor domain-containing protein
				Predicted by at least one method	KKH3_15700	1777380	1777682	-1	hypothetical protein
				Predicted by at least one method	KKH3_15710	1777698	1777823	1	hypothetical protein
				Predicted by at least one method	KKH3_15720	1777828	1778055	-1	hypothetical protein
				Predicted by at least one method	KKH3_15730	1778170	1778967	-1	hypothetical protein
				Predicted by at least one method	KKH3_15740	1779130	1780383	-1	integrase
				Predicted by at least one method	KKH3_15750	1780439	1780567	1	hypothetical protein
GI-11	2218453	2225353	6900	Predicted by at least one method	KKH3_19920	2218453	2218647	1	hypothetical protein
				Predicted by at least one method	KKH3_19930	2219086	2219232	1	putative membrane protein
				Predicted by at least one method	KKH3_19940	2219367	2219492	1	hypothetical protein
				Predicted by at least one method	KKH3_19950	2219547	2220116	1	dna-invertase from lambdoid prophage rac
				Predicted by at least one method	KKH3_19960	2220379	2221155	-1	hypothetical protein
				Predicted by at least one method	KKH3_19970	2221874	2223547	-1	site-specific recombinase, phage integrase family
				Predicted by at least one method	KKH3_19980	2223661	2224545	1	23S rRNA pseudouridylate synthase B
				Predicted by at least one method	KKH3_19990	2224763	2225353	-1	cob(I)yrinic acid a,c-diamide adenosyltransferase
GI-12	2392309	2396543	4234	Predicted by at least one method	KKH3_21540	2392309	2392422	-1	hypothetical protein
				Predicted by at least one method	KKH3_21550	2392473	2393810	-1	hypothetical protein
				Predicted by at least one method	KKH3_21560	2394171	2394362	-1	hypothetical protein
				Predicted by at least one method	KKH3_21570	2394886	2395743	-1	hypothetical protein
				Predicted by at least one method	KKH3_21580	2395822	2396310	-1	transposase
				Predicted by at least one method	KKH3_21590	2396412	2396543	-1	hypothetical protein
GI-13	2775394	2814694	39300	Predicted by at least one method	KKH3_25130	2775394	2775909	-1	flagella biosynthesis protein FliZ
				Predicted by at least one method	KKH3_25140	2776113	2776835	-1	FliA protein
				Predicted by at least one method	KKH3_25150	2777299	2778342	1	glycosyl transferase family protein
				Predicted by at least one method	KKH3_25160	2778411	2779253	-1	hypothetical protein
				Predicted by at least one method	KKH3_25170	2779334	2780551	-1	hypothetical protein
				Predicted by at least one method	KKH3_25180	2780505	2781587	-1	hypothetical protein
				Predicted by at least one method	KKH3_25190	2781590	2782996	-1	hypothetical protein
				Predicted by at least one method	KKH3_25200	2782986	2783675	-1	hypothetical protein
				Predicted by at least one method	KKH3_25210	2783680	2784720	-1	putative N-acylneuraminate-9-phosphate synthase
				Predicted by at least one method	KKH3_25220	2784739	2786520	-1	thiamine pyrophosphate protein TPP binding domain-containing protein
				Predicted by at least one method	KKH3_25230	2786540	2787013	-1	(3R)-hydroxymyristoyl-[acyl-carrier-protein] dehydratase
				Predicted by at least one method	KKH3_25240	2787016	2787261	-1	hypothetical protein
				Predicted by at least one method	KKH3_25250	2787369	2788052	-1	hypothetical protein
				Predicted by at least one method	KKH3_25260	2788214	2789281	-1	hypothetical protein
				Predicted by at least one method	KKH3_25270	2789401	2790504	-1	nucleotide sugar transaminase
				Predicted by at least one method	KKH3_25280	2790527	2794030	-1	hypothetical protein
				Predicted by at least one method	KKH3_25290	2794175	2797858	-1	hypothetical protein
				Predicted by at least one method	KKH3_25300	2798259	2799149	-1	flagellin
				Predicted by at least one method	KKH3_25310	2799433	2800821	1	FliD protein
				Predicted by at least one method	KKH3_25320	2800861	2801262	1	flagellar protein FliS
				Predicted by at least one method	KKH3_25330	2801262	2801642	1	flagellar biosynthesis protein FliT
				Predicted by at least one method	KKH3_25340	2801918	2802232	-1	flagellar hook-basal body protein FliE
				Predicted by at least one method	KKH3_25350	2802324	2802446	-1	hypothetical protein
				Predicted by at least one method	KKH3_25360	2802493	2804223	1	flagellar M-ring protein FliF
				Predicted by at least one method	KKH3_25370	2804220	2805212	1	flagellar motor switch protein FliG
				Predicted by at least one method	KKH3_25380	2805205	2805927	1	flagellar assembly protein FliH
				Predicted by at least one method	KKH3_25390	2805927	2807297	1	flagellum-specific ATP synthase
				Predicted by at least one method	KKH3_25400	2807306	2807752	1	flagellar biosynthesis chaperone
				Predicted by at least one method	KKH3_25410	2807749	2809038	1	flagellar hook-length control protein
				Predicted by at least one method	KKH3_25420	2809194	2809673	1	flagellar basal body-associated protein FliL
				Predicted by at least one method	KKH3_25430	2809679	2810692	1	flagellar motor switch protein FliM
				Predicted by at least one method	KKH3_25440	2810685	2811098	1	flagellar motor switch protein FliN
				Predicted by at least one method	KKH3_25450	2811182	2811520	1	flagellar biosynthesis protein FliO
				Predicted by at least one method	KKH3_25460	2811517	2812293	1	flagellar biosynthesis protein FliP
				Predicted by at least one method	KKH3_25470	2812314	2812583	1	flagellar biosynthesis protein FliQ
				Predicted by at least one method	KKH3_25480	2812586	2813371	1	flagellar biosynthesis protein FliR
				Predicted by at least one method	KKH3_25490	2813741	2814694	-1	flagellar hook-associated protein FlgL
GI-14	2830674	2835445	4771	Predicted by at least one method	KKH3_25690	2830674	2831726	-1	chemotaxis-specific methylesterase
				Predicted by at least one method	KKH3_25700	2831726	2832598	-1	chemotaxis protein CheR
				Predicted by at least one method	KKH3_25710	2833119	2833706	-1	methyl-accepting chemotaxis protein
				Predicted by at least one method	KKH3_25720	2833703	2834803	-1	methyl-accepting chemotaxis sensory transducer
				Predicted by at least one method	KKH3_25730	2834939	2835445	-1	purine-binding chemotaxis protein
				Predicted by at least one method	KKH3_25750	2837511	2838566	-1	flagellar motor protein
				Predicted by at least one method	KKH3_25760	2838563	2839450	-1	flagellar motor protein MotA
				Predicted by at least one method	KKH3_25770	2839585	2840163	-1	transcriptional activator FlhC
				Predicted by at least one method	KKH3_25780	2840167	2840517	-1	transcriptional activator FlhD
				Predicted by at least one method	KKH3_25790	2841322	2842254	-1	hypothetical protein
GI-15	2849618	2867802	18184	Predicted by at least one method	KKH3_25880	2849618	2850136	1	hypothetical protein
				Predicted by at least one method	KKH3_25890	2850333	2852303	1	type VI secretion system Vgr family protein
				Predicted by at least one method	KKH3_25900	2852296	2853192	1	hypothetical protein
				Predicted by at least one method	KKH3_25910	2853204	2854808	1	hypothetical protein
				Predicted by at least one method	KKH3_25920	2854877	2855848	1	hypothetical protein
				Predicted by at least one method	KKH3_25930	2856089	2857111	1	hypothetical protein
				Predicted by at least one method	KKH3_25940	2857138	2857404	1	PAAR repeat-containing protein
				Predicted by at least one method	KKH3_25950	2857511	2858596	1	hypothetical protein
				Predicted by at least one method	KKH3_25960	2858588	2858701	-1	hypothetical protein
				Predicted by at least one method	KKH3_25970	2858953	2860656	1	type I restriction-modification system, M subunit
				Predicted by at least one method	KKH3_25980	2860658	2861371	1	HsdS protein
				Predicted by at least one method	KKH3_25990	2861449	2861715	-1	transposase IS3/IS911 family protein
				Predicted by at least one method	KKH3_26000	2861992	2864649	1	HsdR family type I site-specific deoxyribonuclease
				Predicted by at least one method	KKH3_26010	2864622	2865188	1	type I restriction enzyme, R subunit
				Predicted by at least one method	KKH3_26020	2865255	2866181	1	transposase
				Predicted by at least one method	KKH3_26030	2866537	2867802	-1	integrase
GI-16	2875882	2946462	70580	Predicted by at least one method	KKH3_26120	2875882	2876157	-1	nitrogen assimilation regulatory protein
				Predicted by at least one method	KKH3_26130	2876774	2878045	1	integrase
				Predicted by at least one method	KKH3_26140	2878179	2878394	-1	XRE family transcriptional regulator
				Predicted by at least one method	KKH3_26150	2878641	2878913	1	sugar fermentation stimulation protein
				Predicted by at least one method	KKH3_26160	2879260	2880318	-1	putative hydrolase or acyltransferase of alpha/beta superfamily
				Predicted by at least one method	KKH3_26170	2880436	2881059	-1	NADPH-dependent reductase
				Predicted by at least one method	KKH3_26180	2881158	2882081	1	transcriptional regulator
				Predicted by at least one method	KKH3_26190	2882094	2883014	1	LysR family transcripitonal regulator
				Predicted by at least one method	KKH3_26200	2883140	2883337	1	4-oxalocrotonate tautomerase
				Predicted by at least one method	KKH3_26210	2883556	2883909	1	hypothetical protein
				Predicted by at least one method	KKH3_26220	2884002	2884898	1	hypothetical protein
				Predicted by at least one method	KKH3_26230	2885007	2886167	1	NADH:flavin oxidoreductase
				Predicted by at least one method	KKH3_26240	2887406	2888104	1	hypothetical protein
				Predicted by at least one method	KKH3_26250	2888365	2888484	-1	hypothetical protein
				Predicted by at least one method	KKH3_26260	2889346	2890146	-1	putative outer membrane protein precursor
				Predicted by at least one method	KKH3_26270	2891173	2892099	1	hypothetical protein
				Predicted by at least one method	KKH3_26280	2892241	2892435	1	phage transcriptional regulator, AlpA
				Predicted by at least one method	KKH3_26290	2893030	2893239	1	traR/DksA family transcriptional regulator
				Predicted by at least one method	KKH3_26300	2893657	2893878	1	hypothetical protein
				Predicted by at least one method	KKH3_26310	2893955	2894620	1	transglycosylase SLT domain protein
				Predicted by at least one method	KKH3_26320	2894623	2894898	1	putative conjugal transfer protein
				Predicted by at least one method	KKH3_26330	2894908	2897655	1	ATPase provides energy for both assembly of type IV secretion complex and secretion of T-DNA complex
				Predicted by at least one method	KKH3_26340	2897679	2898395	1	putative conjugal transfer protein
				Predicted by at least one method	KKH3_26350	2898406	2898630	1	hypothetical protein
				Predicted by at least one method	KKH3_26360	2898654	2899682	1	putative conjugal transfer protein
				Predicted by at least one method	KKH3_26370	2899770	2899910	1	hypothetical protein
				Predicted by at least one method	KKH3_26380	2899903	2900586	1	type IV secretion system protein VirB8
				Predicted by at least one method	KKH3_26390	2900586	2901476	1	putative conjugal transfer protein
				Predicted by at least one method	KKH3_26400	2901473	2902705	1	conjugation TrbI family protein
				Predicted by at least one method	KKH3_26410	2902695	2903711	1	ATPase provides energy for both assembly of type IV secretion complex and secretion of T-DNA complex
				Predicted by at least one method	KKH3_26420	2903755	2904057	1	putative plasmid conjugation protein
				Predicted by at least one method	KKH3_26430	2904717	2906453	1	type IV conjugative transfer system coupling protein TraD
				Predicted by at least one method	KKH3_26440	2906462	2907214	1	MobC protein
				Predicted by at least one method	KKH3_26450	2907356	2907568	1	hypothetical protein
				Predicted by at least one method	KKH3_26460	2907565	2907801	-1	post-segregation antitoxin CcdA
				Predicted by at least one method	KKH3_26470	2908129	2909046	-1	antirestriction protein
				Predicted by at least one method	KKH3_26480	2909018	2909146	-1	hypothetical protein
				Predicted by at least one method	KKH3_26490	2909658	2909885	-1	hypothetical protein
				Predicted by at least one method	KKH3_26500	2910211	2910429	-1	cold shock-like protein CspC
				Predicted by at least one method	KKH3_26510	2911410	2919947	1	cyclic beta 1-2 glucan synthase
				Predicted by at least one method	KKH3_26520	2919967	2920203	-1	hypothetical protein
				Predicted by at least one method	KKH3_26530	2920877	2921785	1	lipid A biosynthesis lauroyl acyltransferase
				Predicted by at least one method	KKH3_26540	2922194	2923114	-1	LysR family transcriptional regulator
				Predicted by at least one method	KKH3_26550	2923449	2923577	-1	hypothetical protein
				Predicted by at least one method	KKH3_26560	2923587	2923889	1	aldo/keto reductase
				Predicted by at least one method	KKH3_26570	2923926	2924264	1	aldo/keto reductase
				Predicted by at least one method	KKH3_26580	2925561	2925677	1	hypothetical protein
				Predicted by at least one method	KKH3_26590	2926158	2926961	1	efflux transporter, RND family, MFP subunit
				Predicted by at least one method	KKH3_26600	2926958	2928292	1	HlyD secretion family protein
				Predicted by at least one method	KKH3_26610	2928289	2930394	1	peptidase M50
				Predicted by at least one method	KKH3_26620	2930706	2931509	1	hypothetical protein
				Predicted by at least one method	KKH3_26630	2931905	2941477	1	ig family protein
				Predicted by at least one method	KKH3_26640	2941698	2943080	1	outer membrane efflux protein
				Predicted by at least one method	KKH3_26650	2943381	2943863	1	protein of unknown function DUF2501
				Predicted by at least one method	KKH3_26660	2943994	2944149	-1	protein ydcF
				Predicted by at least one method	KKH3_26670	2944197	2944370	-1	hypothetical protein
				Predicted by at least one method	KKH3_26680	2944663	2946462	1	GTP-binding protein LepA
GI-17	3089085	3100660	11575	Predicted by at least one method	KKH3_28010	3089085	3090386	1	long-chain fatty acid outer membrane transporter
				Predicted by at least one method	KKH3_28020	3090518	3092101	-1	mqo protein
				Predicted by at least one method	KKH3_28030	3092174	3092287	1	hypothetical protein
				Predicted by at least one method	KKH3_28040	3092464	3093225	-1	lipoprotein
				Predicted by at least one method	KKH3_28050	3093766	3094704	1	hypothetical protein
				Predicted by at least one method	KKH3_28060	3095078	3096556	1	hypothetical protein
				Predicted by at least one method	KKH3_28070	3096641	3097720	1	IS630 family transposase
				Predicted by at least one method	KKH3_28080	3097799	3098434	1	hypothetical protein
				Predicted by at least one method	KKH3_28090	3098445	3099254	1	putative secreted protein
				Predicted by at least one method	KKH3_28100	3099251	3100054	1	hypothetical protein
				Predicted by at least one method	KKH3_28110	3100163	3100660	-1	AsnC family transcriptional regulator
GI-18	3144255	3149720	5465	Predicted by at least one method	KKH3_28490	3144255	3144506	1	hypothetical protein
				Predicted by at least one method	KKH3_28500	3145305	3145508	-1	hypothetical protein
				Predicted by at least one method	KKH3_28510	3145698	3146291	-1	hypothetical protein
				Predicted by at least one method	KKH3_28520	3146720	3146848	1	hypothetical protein
				Predicted by at least one method	KKH3_28530	3146845	3146985	1	hypothetical protein
				Predicted by at least one method	KKH3_28540	3147097	3147909	1	hypothetical protein
				Predicted by at least one method	KKH3_28550	3147992	3148867	1	ATP/GTP-binding protein
				Predicted by at least one method	KKH3_28560	3149166	3149720	1	hypothetical protein
GI-19	3444908	3465551	20643	Predicted by at least one method	KKH3_31320	3444908	3445864	-1	pyoverdine biosynthesis protein
				Predicted by at least one method	KKH3_31330	3446285	3446614	-1	hypothetical protein
				Predicted by at least one method	KKH3_31340	3446729	3447019	-1	barstar (barnase inhibitor)
				Predicted by at least one method	KKH3_31350	3447664	3448251	-1	rhs protein
				Predicted by at least one method	KKH3_31360	3448604	3448747	1	hypothetical protein
				Predicted by at least one method	KKH3_31370	3448835	3449170	-1	hypothetical protein
				Predicted by at least one method	KKH3_31380	3449170	3450153	-1	rhs protein
				Predicted by at least one method	KKH3_31390	3450348	3450725	-1	hypothetical protein
				Predicted by at least one method	KKH3_31410	3450746	3451858	-1	rhs protein
				Predicted by at least one method	KKH3_31400	3451844	3452014	1	hypothetical protein
				Predicted by at least one method	KKH3_31420	3452008	3452253	1	hypothetical protein
				Predicted by at least one method	KKH3_31430	3452288	3452599	-1	hypothetical protein
				Predicted by at least one method	KKH3_31440	3452596	3453171	-1	hypothetical protein
				Predicted by at least one method	KKH3_31450	3453221	3453487	1	transposase IS3/IS911 family protein
				Predicted by at least one method	KKH3_31460	3453583	3454332	1	transposase IS3/IS911 family protein
				Predicted by at least one method	KKH3_31470	3454387	3454644	1	hypothetical protein
				Predicted by at least one method	KKH3_31480	3455669	3455884	-1	ankyrin
				Predicted by at least one method	KKH3_31490	3456584	3457387	-1	YD repeat-containing protein
				Predicted by at least one method	KKH3_31500	3457444	3457662	1	HSP20-like protein
				Predicted by at least one method	KKH3_31510	3458498	3463660	-1	rhs protein
				Predicted by at least one method	KKH3_31520	3463681	3464598	-1	hypothetical protein
				Predicted by at least one method	KKH3_31530	3464595	3465551	-1	hypothetical protein
GI-20	4021292	4027843	6551	Predicted by at least one method	KKH3_36510	4021292	4021528	1	hypothetical protein
				Predicted by at least one method	KKH3_36520	4021497	4021826	1	hypothetical protein
				Predicted by at least one method	KKH3_36530	4021951	4022646	-1	putative hydrolase
				Predicted by at least one method	KKH3_36540	4023111	4023431	-1	transcription regulator ArsR
				Predicted by at least one method	KKH3_36550	4023478	4024311	1	hydrolase
				Predicted by at least one method	KKH3_36560	4024317	4024943	1	hypothetical protein
				Predicted by at least one method	KKH3_36570	4025067	4025612	-1	hypothetical protein
				Predicted by at least one method	KKH3_36580	4026578	4027843	-1	hypothetical protein
GI-21	4265732	4273496	7764	Predicted by at least one method	KKH3_38900	4265732	4266727	-1	LacI family transcription regulator
				Predicted by at least one method	KKH3_38910	4266943	4267431	1	transposase
				Predicted by at least one method	KKH3_38920	4267512	4268207	-1	hypothetical protein
				Predicted by at least one method	KKH3_38930	4268363	4270030	-1	hypothetical protein
				Predicted by at least one method	KKH3_38940	4270072	4270758	-1	thr operon leader peptide
				Predicted by at least one method	KKH3_38950	4270790	4271947	-1	thr operon leader peptide
				Predicted by at least one method	KKH3_38960	4272315	4273496	-1	mannose-6-phosphate isomerase
GI-22	4379132	4388971	9839	Predicted by at least one method	KKH3_39900	4379132	4380088	-1	periplasmic binding protein/LacI transcriptional regulator
				Predicted by at least one method	KKH3_39910	4386292	4387071	-1	glutamate racemase
				Predicted by at least one method	KKH3_39920	4387094	4388971	-1	vitamin B12 transporter btuB
GI-23	4811618	4816509	4891	Predicted by at least one method	KKH3_43820	4811618	4812385	-1	KdtX protein
				Predicted by at least one method	KKH3_43830	4812405	4813307	-1	hypothetical protein
				Predicted by at least one method	KKH3_43840	4813346	4814245	-1	glycosyltransferase
				Predicted by at least one method	KKH3_43850	4814496	4815440	-1	hypothetical protein
				Predicted by at least one method	KKH3_43860	4815490	4816509	-1	lipopolysaccharide 1,3-galactosyltransferase

## Sheet: Table S7. GIs_Paroidearum
Table S7. Predicted Genomic Islands in P. aroidearum PC1 by at least one of the four methods: IslandPick, IslandPath-DIMOB, SIGI-HMM and Islander.
Genome Island	Island start	Island end	Length	Method	Locus	Gene start	Gene end	Strand	Product
GI-1	221231	233323	12092	Predicted by at least one method	PC1_0192	221231	223126	1	TonB-dependent vitamin B12 receptor
				Predicted by at least one method	PC1_0193	223071	223928	1	glutamate racemase
				Predicted by at least one method	PC1_0194	229579	230616	1	UDP-N-acetylenolpyruvoylglucosamine reductase
				Predicted by at least one method	PC1_0195	230613	231572	1	bifunctional BirA, biotin operon repressor/biotin--acetyl-CoA-carboxylase ligase
				Predicted by at least one method	PC1_0196	231614	232564	-1	pantothenate kinase
				Predicted by at least one method	PC1_0197	232775	233323	-1	GCN5-related N-acetyltransferase
GI-2	578523	583341	4818	Predicted by at least one method	PC1_0493	578523	579746	1	abortive infection protein
				Predicted by at least one method	PC1_0494	579758	580282	1	conserved hypothetical protein
				Predicted by at least one method	PC1_0495	580457	580762	-1	CcdB protein
				Predicted by at least one method	PC1_0496	580765	580983	-1	Post-segregation antitoxin CcdA
				Predicted by at least one method	PC1_0497	581042	581785	-1	mobilization protein
				Predicted by at least one method	PC1_0498	581837	582520	-1	hypothetical protein
				Predicted by at least one method	PC1_0499	582689	583030	-1	hypothetical protein
				Predicted by at least one method	PC1_0500	583171	583341	1	conserved hypothetical protein; putative repressor (interpro)
GI-3	829686	850569	20883	Predicted by at least one method	PC1_0703	829686	830168	1	GCN5-related N-acetyltransferase
				Predicted by at least one method	PC1_0704	830212	830838	-1	Lysine exporter protein (LYSE/YGGA)
				Predicted by at least one method	PC1_0705	831106	831888	-1	extracellular solute-binding protein family 3
				Predicted by at least one method	PC1_0706	832253	832831	-1	conserved hypothetical protein
				Predicted by at least one method	PC1_0707	833290	833466	-1	hypothetical protein
				Predicted by at least one method	PC1_0708	833721	834005	-1	addiction module toxin, RelE/StbE family
				Predicted by at least one method	PC1_0709	833995	834246	-1	protein of unknown function DUF172
				Predicted by at least one method	PC1_0710	834509	836836	-1	phage/plasmid primase, P4 family
				Predicted by at least one method	PC1_0711	836847	837188	-1	conserved hypothetical protein
				Predicted by at least one method	PC1_0712	837185	837451	-1	conserved hypothetical protein
				Predicted by at least one method	PC1_0713	837448	837642	-1	conserved hypothetical protein
				Predicted by at least one method	PC1_0715	838188	838412	-1	hypothetical protein
				Predicted by at least one method	PC1_0716	838409	838669	-1	phage transcriptional regulator, AlpA
				Predicted by at least one method	PC1_0717	839217	839978	1	conserved hypothetical protein
				Predicted by at least one method	PC1_0718	839975	840223	1	transcriptional activator Ogr/delta
				Predicted by at least one method	PC1_0719	840661	842586	-1	conserved hypothetical protein
				Predicted by at least one method	PC1_0720	842579	843070	-1	conserved hypothetical protein
				Predicted by at least one method	PC1_0721	843070	843651	-1	hypothetical protein
				Predicted by at least one method	PC1_0722	843638	844000	-1	hypothetical protein
				Predicted by at least one method	PC1_0723	844042	845250	-1	integrase family protein
				Predicted by at least one method	PC1_0724	845847	846329	-1	SsrA-binding protein
				Predicted by at least one method	PC1_0725	846485	846931	1	cyclase/dehydrase
				Predicted by at least one method	PC1_0726	846912	847202	1	protein of unknown function UPF0125
				Predicted by at least one method	PC1_0727	847441	847776	-1	SmpA/OmlA domain protein
				Predicted by at least one method	PC1_0728	847930	849591	-1	DNA repair protein RecN
				Predicted by at least one method	PC1_0729	849673	850569	-1	ATP-NAD/AcoX kinase
GI-4	990685	996199	5514	Predicted by at least one method	PC1_0850	990685	993318	-1	type III restriction protein res subunit
				Predicted by at least one method	PC1_0851	993309	995069	-1	Site-specific DNA-methyltransferase (adenine-specific)
				Predicted by at least one method	PC1_0852	995191	995340	-1	hypothetical protein
				Predicted by at least one method	PC1_0853	995673	995978	-1	CcdB protein
				Predicted by at least one method	PC1_0854	995981	996199	-1	Post-segregation antitoxin CcdA
GI-5	1207594	1225858	18264	Predicted by at least one method	PC1_1037	1207594	1208958	-1	major facilitator superfamily MFS_1
				Predicted by at least one method	PC1_1038	1209187	1210497	-1	transposase IS4 family protein
				Predicted by at least one method	PC1_1039	1210628	1211518	-1	protoheme IX farnesyltransferase
				Predicted by at least one method	PC1_1040	1211533	1211865	-1	cytochrome o ubiquinol oxidase subunit IV
				Predicted by at least one method	PC1_1041	1211865	1212479	-1	cytochrome o ubiquinol oxidase, subunit III
				Predicted by at least one method	PC1_1042	1212469	1214460	-1	cytochrome o ubiquinol oxidase, subunit I
				Predicted by at least one method	PC1_1043	1214465	1215427	-1	ubiquinol oxidase, subunit II
				Predicted by at least one method	PC1_1044	1215853	1217340	-1	AmpG-related permease
				Predicted by at least one method	PC1_1045	1217400	1217978	-1	Uncharacterized lipoprotein
				Predicted by at least one method	PC1_1046	1218315	1218629	1	BolA family protein
				Predicted by at least one method	PC1_1047	1218946	1220250	1	trigger factor
				Predicted by at least one method	PC1_1048	1220755	1221378	1	ATP-dependent Clp protease, proteolytic subunit ClpP
				Predicted by at least one method	PC1_1049	1221541	1222815	1	ATP-dependent Clp protease, ATP-binding subunit ClpX
				Predicted by at least one method	PC1_1050	1223007	1225388	1	ATP-dependent protease La
				Predicted by at least one method	PC1_1051	1225586	1225858	1	histone family protein DNA-binding protein
GI-6	1511256	1535718	24462	Predicted by at least one method	PC1_1294	1511256	1511459	1	hypothetical protein
				Predicted by at least one method	PC1_1295	1511942	1513021	1	undecaprenyl-phosphate alpha-N-acetylglucosaminyl 1-phosphatetransferase
				Predicted by at least one method	PC1_1296	1513147	1514283	1	polysaccharide export protein
				Predicted by at least one method	PC1_1297	1514292	1514726	1	protein tyrosine phosphatase
				Predicted by at least one method	PC1_1298	1514743	1516917	1	capsular exopolysaccharide family
				Predicted by at least one method	PC1_1299	1517060	1517935	1	glucose-1-phosphate thymidylyltransferase
				Predicted by at least one method	PC1_1300	1517940	1518335	1	WxcM domain protein domain protein
				Predicted by at least one method	PC1_1301	1518388	1519299	1	pyridoxal phosphate-dependent enzyme-like protein
				Predicted by at least one method	PC1_1302	1519310	1519807	1	transferase family (hexapeptide motif)
				Predicted by at least one method	PC1_1303	1519912	1520850	1	conserved hypothetical protein
				Predicted by at least one method	PC1_1304	1520847	1521959	1	Glutamine--scyllo-inositol transaminase
				Predicted by at least one method	PC1_1305	1521956	1523209	1	polysaccharide biosynthesis protein
				Predicted by at least one method	PC1_1306	1523254	1524105	1	glycosyl transferase family 2
				Predicted by at least one method	PC1_1307	1524157	1525371	1	hypothetical protein
				Predicted by at least one method	PC1_1308	1525364	1525855	1	Acetyltransferase (isoleucine patch superfamily)-like protein
				Predicted by at least one method	PC1_1309	1525951	1527039	1	glycosyl transferase group 1
				Predicted by at least one method	PC1_1310	1527036	1528091	1	glycosyl transferase group 1
				Predicted by at least one method	PC1_1311	1528091	1529371	1	glycosyl transferase group 1
				Predicted by at least one method	PC1_1312	1529391	1530500	1	GDP-mannose 4,6-dehydratase
				Predicted by at least one method	PC1_1313	1530503	1531465	1	NAD-dependent epimerase/dehydratase
				Predicted by at least one method	PC1_1314	1531467	1531925	1	NUDIX hydrolase
				Predicted by at least one method	PC1_1315	1531935	1533338	1	mannose-1-phosphate guanylyltransferase/mannose-6-phosphate isomerase
				Predicted by at least one method	PC1_1316	1533340	1534086	1	glycosyl transferase family 2
				Predicted by at least one method	PC1_1317	1534093	1535466	1	Phosphomannomutase
				Predicted by at least one method	PC1_1318	1535587	1535718	1	hypothetical protein
GI-7	1749771	1753781	4010	Predicted by at least one method	PC1_1499	1749771	1750955	-1	major facilitator superfamily MFS_1
				Predicted by at least one method	PC1_1500	1750964	1752352	-1	hypothetical protein
				Predicted by at least one method	PC1_1501	1752363	1753781	-1	hypothetical protein
GI-8	1840172	1879434	39262	Predicted by at least one method	PC1_1586	1839633	1840184	1	conserved hypothetical protein
				Predicted by at least one method	PC1_1587	1840172	1841059	-1	protein of unknown function DUF6 transmembrane
				Predicted by at least one method	PC1_1588	1841436	1841951	1	virulence-related outer membrane protein
				Predicted by at least one method	PC1_1589	1842295	1843464	1	major facilitator superfamily MFS_1
				Predicted by at least one method	PC1_1590	1843503	1844933	-1	MATE efflux family protein
				Predicted by at least one method	PC1_1591	1845316	1845852	1	Rhodanese domain protein
				Predicted by at least one method	PC1_1592	1845918	1846247	1	conserved hypothetical protein
				Predicted by at least one method	PC1_1593	1846482	1846946	1	transcription activator effector binding
				Predicted by at least one method	PC1_1594	1847106	1847984	-1	hypothetical protein
				Predicted by at least one method	PC1_1595	1848600	1848725	-1	hypothetical protein
				Predicted by at least one method	PC1_1596	1849112	1849981	1	conserved hypothetical protein
				Predicted by at least one method	PC1_1597	1850060	1850278	1	phage transcriptional regulator, AlpA
				Predicted by at least one method	PC1_1598	1850685	1851875	1	integrase family protein
				Predicted by at least one method	PC1_1599	1851872	1853176	1	integrase family protein
				Predicted by at least one method	PC1_1600	1853169	1854854	1	DNA-binding protein
				Predicted by at least one method	PC1_1601	1854899	1855315	1	conserved hypothetical protein
				Predicted by at least one method	PC1_1602	1855415	1855825	1	conserved hypothetical protein
				Predicted by at least one method	PC1_1603	1856128	1857123	-1	conserved hypothetical protein
				Predicted by at least one method	PC1_1604	1857416	1857925	-1	hypothetical protein
				Predicted by at least one method	PC1_1606	1858714	1859169	1	hypothetical protein
				Predicted by at least one method	PC1_1607	1859520	1859843	-1	conserved hypothetical protein
				Predicted by at least one method	PC1_1608	1859873	1860247	-1	conserved hypothetical protein
				Predicted by at least one method	PC1_1609	1860283	1861080	-1	hypothetical protein
				Predicted by at least one method	PC1_1610	1861399	1862733	-1	Relaxase/mobilization nuclease family protein
				Predicted by at least one method	PC1_1611	1862702	1863139	-1	conserved hypothetical protein
				Predicted by at least one method	PC1_1612	1863348	1863668	1	hypothetical protein
				Predicted by at least one method	PC1_1613	1863857	1864945	1	hypothetical protein
				Predicted by at least one method	PC1_1614	1865353	1865628	1	conserved hypothetical protein
				Predicted by at least one method	PC1_1615	1865625	1867019	1	Radical SAM domain protein
				Predicted by at least one method	PC1_1616	1867012	1868124	1	Radical SAM domain protein
				Predicted by at least one method	PC1_1617	1868121	1868777	1	conserved hypothetical protein
				Predicted by at least one method	PC1_1618	1868799	1870418	1	hypothetical protein
				Predicted by at least one method	PC1_1619	1870518	1870697	-1	conserved hypothetical protein
				Predicted by at least one method	PC1_1620	1870687	1870800	-1	hypothetical protein
				Predicted by at least one method	PC1_1621	1870941	1871135	1	conserved hypothetical protein
				Predicted by at least one method	PC1_1622	1871202	1871678	1	hypothetical protein
				Predicted by at least one method	PC1_1623	1871925	1872821	-1	conserved hypothetical protein
				Predicted by at least one method	PC1_1624	1872977	1873969	-1	TIR protein
				Predicted by at least one method	PC1_1625	1874139	1874315	-1	hypothetical protein
				Predicted by at least one method	PC1_1626	1874406	1874891	1	type VI secretion system effector, Hcp1 family
				Predicted by at least one method	PC1_1627	1875253	1876137	1	conserved hypothetical protein
				Predicted by at least one method	PC1_1628	1876358	1876912	1	conserved hypothetical protein
				Predicted by at least one method	PC1_1629	1877084	1877287	-1	hypothetical protein
				Predicted by at least one method	PC1_1630	1877280	1877921	-1	conserved hypothetical protein
				Predicted by at least one method	PC1_1631	1878205	1879434	-1	integrase family protein
GI-9	1848600	1879434	30834	Predicted by at least one method	PC1_1595	1848600	1848725	-1	hypothetical protein
				Predicted by at least one method	PC1_1596	1849112	1849981	1	conserved hypothetical protein
				Predicted by at least one method	PC1_1597	1850060	1850278	1	phage transcriptional regulator, AlpA
				Predicted by at least one method	PC1_1598	1850685	1851875	1	integrase family protein
				Predicted by at least one method	PC1_1599	1851872	1853176	1	integrase family protein
				Predicted by at least one method	PC1_1600	1853169	1854854	1	DNA-binding protein
				Predicted by at least one method	PC1_1601	1854899	1855315	1	conserved hypothetical protein
				Predicted by at least one method	PC1_1602	1855415	1855825	1	conserved hypothetical protein
				Predicted by at least one method	PC1_1603	1856128	1857123	-1	conserved hypothetical protein
				Predicted by at least one method	PC1_1604	1857416	1857925	-1	hypothetical protein
				Predicted by at least one method	PC1_1606	1858714	1859169	1	hypothetical protein
				Predicted by at least one method	PC1_1607	1859520	1859843	-1	conserved hypothetical protein
				Predicted by at least one method	PC1_1608	1859873	1860247	-1	conserved hypothetical protein
				Predicted by at least one method	PC1_1609	1860283	1861080	-1	hypothetical protein
				Predicted by at least one method	PC1_1610	1861399	1862733	-1	Relaxase/mobilization nuclease family protein
				Predicted by at least one method	PC1_1611	1862702	1863139	-1	conserved hypothetical protein
				Predicted by at least one method	PC1_1612	1863348	1863668	1	hypothetical protein
				Predicted by at least one method	PC1_1613	1863857	1864945	1	hypothetical protein
				Predicted by at least one method	PC1_1614	1865353	1865628	1	conserved hypothetical protein
				Predicted by at least one method	PC1_1615	1865625	1867019	1	Radical SAM domain protein
				Predicted by at least one method	PC1_1616	1867012	1868124	1	Radical SAM domain protein
				Predicted by at least one method	PC1_1617	1868121	1868777	1	conserved hypothetical protein
				Predicted by at least one method	PC1_1618	1868799	1870418	1	hypothetical protein
				Predicted by at least one method	PC1_1621	1870941	1871135	1	conserved hypothetical protein
				Predicted by at least one method	PC1_1622	1871202	1871678	1	hypothetical protein
				Predicted by at least one method	PC1_1623	1871925	1872821	-1	conserved hypothetical protein
				Predicted by at least one method	PC1_1624	1872977	1873969	-1	TIR protein
				Predicted by at least one method	PC1_1625	1874139	1874315	-1	hypothetical protein
				Predicted by at least one method	PC1_1626	1874406	1874891	1	type VI secretion system effector, Hcp1 family
				Predicted by at least one method	PC1_1627	1875253	1876137	1	conserved hypothetical protein
				Predicted by at least one method	PC1_1628	1876358	1876912	1	conserved hypothetical protein
				Predicted by at least one method	PC1_1629	1877084	1877287	-1	hypothetical protein
				Predicted by at least one method	PC1_1630	1877280	1877921	-1	conserved hypothetical protein
				Predicted by at least one method	PC1_1631	1878205	1879434	-1	integrase family protein
GI-10	2368522	2385104	16582	Predicted by at least one method	PC1_2062	2368522	2368809	-1	conserved hypothetical protein
				Predicted by at least one method	PC1_2064	2369272	2370507	1	major facilitator superfamily MFS_1
				Predicted by at least one method	PC1_2065	2370622	2371380	1	alpha/beta hydrolase fold protein
				Predicted by at least one method	PC1_2066	2371548	2371820	-1	hypothetical protein
				Predicted by at least one method	PC1_2067	2372175	2372984	1	conserved hypothetical protein
				Predicted by at least one method	PC1_2068	2373006	2374280	1	putative cytoplasmic protein
				Predicted by at least one method	PC1_2069	2374764	2375087	-1	conserved hypothetical protein
				Predicted by at least one method	PC1_2070	2375140	2375370	-1	hypothetical protein
				Predicted by at least one method	PC1_2071	2375565	2376731	-1	type II and III secretion system protein
				Predicted by at least one method	PC1_2072	2376728	2377774	-1	Zonular occludens toxin
				Predicted by at least one method	PC1_2073	2377780	2378058	-1	putative phage-related membrane protein
				Predicted by at least one method	PC1_2074	2378084	2379337	-1	hypothetical protein
				Predicted by at least one method	PC1_2075	2379476	2379712	-1	putative phage-related membrane protein
				Predicted by at least one method	PC1_2076	2379881	2380000	-1	hypothetical protein
				Predicted by at least one method	PC1_2077	2380030	2380347	-1	conserved hypothetical protein
				Predicted by at least one method	PC1_2078	2380359	2380625	-1	hypothetical protein
				Predicted by at least one method	PC1_2079	2380594	2380794	-1	hypothetical protein
				Predicted by at least one method	PC1_2080	2380769	2382577	-1	replication protein A
				Predicted by at least one method	PC1_2081	2382801	2383103	-1	hypothetical protein
				Predicted by at least one method	PC1_2082	2383356	2383469	-1	hypothetical protein
				Predicted by at least one method	PC1_2083	2383480	2383815	-1	steroid delta-isomerase domain-containing protein
				Predicted by at least one method	PC1_2084	2383942	2384208	1	conserved hypothetical protein
				Predicted by at least one method	PC1_2085	2384205	2385104	-1	transcriptional regulator, ArgP, LysR family
GI-11	2514165	2518237	4072	Predicted by at least one method	PC1_2183	2514165	2514488	1	potential HrpW-specific chaperone
				Predicted by at least one method	PC1_2184	2514590	2514856	-1	PAAR repeat-containing protein
				Predicted by at least one method	PC1_2185	2514919	2515857	-1	conserved hypothetical protein
				Predicted by at least one method	PC1_2186	2515808	2517415	-1	hypothetical protein
				Predicted by at least one method	PC1_2187	2517425	2518237	-1	conserved hypothetical protein
				Predicted by at least one method	PC1_2188	2518230	2520200	-1	type VI secretion system Vgr family protein
				Predicted by at least one method	PC1_2241	2577983	2578762	1	short-chain dehydrogenase/reductase SDR
				Predicted by at least one method	PC1_2242	2578930	2579745	1	Taurine catabolism dioxygenase TauD/TfdA
				Predicted by at least one method	PC1_2243	2579759	2580808	1	conserved hypothetical protein
				Predicted by at least one method	PC1_2244	2580792	2582036	1	aminotransferase class-III
GI-12	2644495	2662283	17788	Predicted by at least one method	PC1_2296	2644495	2644833	-1	ferredoxin (2Fe-2S)
				Predicted by at least one method	PC1_2297	2644866	2645051	-1	hypothetical protein
				Predicted by at least one method	PC1_2298	2645569	2645841	1	conserved hypothetical protein
				Predicted by at least one method	PC1_2300	2646329	2646613	-1	transposase IS3/IS911 family protein
				Predicted by at least one method	PC1_2302	2647672	2648025	1	hypothetical protein
				Predicted by at least one method	PC1_2303	2648032	2648838	-1	ferredoxin (2Fe-2S)
				Predicted by at least one method	PC1_2304	2648868	2649014	-1	hypothetical protein
				Predicted by at least one method	PC1_2306	2649663	2649905	-1	hypothetical protein
				Predicted by at least one method	PC1_2307	2649902	2650222	-1	conserved hypothetical protein
				Predicted by at least one method	PC1_2309	2650964	2651770	-1	uncharacterized phage protein
				Predicted by at least one method	PC1_2310	2651911	2652723	1	hypothetical protein
				Predicted by at least one method	PC1_2311	2653078	2654865	-1	hypothetical protein
				Predicted by at least one method	PC1_2313	2655188	2655835	-1	protein of unknown function DUF1367
				Predicted by at least one method	PC1_2315	2656086	2656853	1	integrase family protein
				Predicted by at least one method	PC1_2316	2656902	2657837	1	PP-loop domain protein
				Predicted by at least one method	PC1_2317	2657949	2658125	-1	conserved hypothetical protein
				Predicted by at least one method	PC1_2318	2658688	2659671	-1	Mg2 transporter protein CorA family protein
				Predicted by at least one method	PC1_2319	2659783	2661399	-1	extracellular solute-binding protein family 5
				Predicted by at least one method	PC1_2320	2661564	2662283	1	peptidase M14 carboxypeptidase A
GI-13	2791911	2797053	5142	Predicted by at least one method	PC1_2434	2791911	2793605	-1	sulfatase
				Predicted by at least one method	PC1_2435	2793742	2793834	-1	hypothetical protein
				Predicted by at least one method	PC1_2436	2794102	2795325	1	Radical SAM domain protein
				Predicted by at least one method	PC1_2437	2795416	2797053	-1	porin LamB type
GI-14	2929271	2935781	6510	Predicted by at least one method	PC1_2562	2929271	2930692	-1	conserved hypothetical protein
				Predicted by at least one method	PC1_2563	2930737	2931477	-1	Methyltransferase type 12
				Predicted by at least one method	PC1_2564	2931474	2931926	-1	GCN5-related N-acetyltransferase
				Predicted by at least one method	PC1_2565	2931914	2932882	-1	conserved hypothetical protein
				Predicted by at least one method	PC1_2566	2932882	2933841	-1	conserved hypothetical protein
				Predicted by at least one method	PC1_2567	2933844	2934545	-1	WbqC-like family protein
				Predicted by at least one method	PC1_2568	2934672	2935781	-1	DegT/DnrJ/EryC1/StrS aminotransferase
GI-15	2972130	2976256	4126	Predicted by at least one method	PC1_2607	2972130	2973182	-1	response regulator receiver modulated CheB methylesterase
				Predicted by at least one method	PC1_2608	2973182	2974054	-1	MCP methyltransferase, CheR-type
				Predicted by at least one method	PC1_2609	2974571	2976256	-1	methyl-accepting chemotaxis sensory transducer
GI-16	2984027	2996627	12600	Predicted by at least one method	PC1_2617	2984027	2985748	1	methyl-accepting chemotaxis sensory transducer
				Predicted by at least one method	PC1_2618	2985810	2986013	-1	conserved hypothetical protein
				Predicted by at least one method	PC1_2619	2986224	2987639	1	diguanylate cyclase
				Predicted by at least one method	PC1_2620	2987915	2988133	1	conserved hypothetical protein
				Predicted by at least one method	PC1_2621	2988353	2988709	1	hypothetical protein
				Predicted by at least one method	PC1_2622	2989228	2990235	-1	integrase family protein
				Predicted by at least one method	PC1_2623	2990256	2991086	-1	conserved hypothetical protein
				Predicted by at least one method	PC1_2624	2991135	2991737	-1	conserved hypothetical protein
				Predicted by at least one method	PC1_2625	2991753	2992097	-1	hypothetical protein
				Predicted by at least one method	PC1_2626	2992389	2992802	-1	transcriptional regulator, XRE family
				Predicted by at least one method	PC1_2627	2992863	2993138	1	hypothetical protein
				Predicted by at least one method	PC1_2628	2993110	2993571	-1	hypothetical protein
				Predicted by at least one method	PC1_2629	2993691	2993882	1	conserved hypothetical protein
				Predicted by at least one method	PC1_2630	2993894	2994106	1	putative DNA-binding protein
				Predicted by at least one method	PC1_2631	2994109	2994339	1	conserved hypothetical protein
				Predicted by at least one method	PC1_2632	2994336	2994536	1	hypothetical protein
				Predicted by at least one method	PC1_2633	2994542	2994904	1	conserved hypothetical protein
				Predicted by at least one method	PC1_2634	2994974	2995213	1	conserved hypothetical protein
				Predicted by at least one method	PC1_2635	2995210	2995788	1	conserved hypothetical protein
				Predicted by at least one method	PC1_2636	2995785	2996627	1	DNA adenine methylase
				Predicted by at least one method	PC1_2637	2996620	2996913	1	hypothetical protein
GI-17	3009226	3014905	5679	Predicted by at least one method	PC1_2652	3009226	3009810	1	phage baseplate assembly protein V
				Predicted by at least one method	PC1_2653	3009807	3010166	1	GPW/gp25 family protein
				Predicted by at least one method	PC1_2654	3010163	3011074	1	Baseplate J family protein
				Predicted by at least one method	PC1_2655	3011067	3011675	1	phage tail protein I
				Predicted by at least one method	PC1_2656	3011672	3013654	1	tail fiber repeat 2 protein
				Predicted by at least one method	PC1_2657	3013666	3013815	1	hypothetical protein
				Predicted by at least one method	PC1_2658	3013859	3014905	-1	cyclic nucleotide-binding protein
GI-18	3078772	3086226	7454	Predicted by at least one method	PC1_2717	3078442	3078783	1	putative transcriptional regulator, ArsR family
				Predicted by at least one method	PC1_2718	3078946	3080493	1	carbohydrate kinase FGGY
				Predicted by at least one method	PC1_2719	3080490	3081518	1	D-isomer specific 2-hydroxyacid dehydrogenase NAD-binding
				Predicted by at least one method	PC1_2720	3081550	3082491	-1	PfkB domain protein
				Predicted by at least one method	PC1_2721	3082537	3083535	-1	inner-membrane translocator
				Predicted by at least one method	PC1_2722	3083532	3084524	-1	inner-membrane translocator
				Predicted by at least one method	PC1_2723	3084521	3086068	-1	ABC transporter related
				Predicted by at least one method	PC1_2724	3086072	3087055	-1	periplasmic binding protein/LacI transcriptional regulator
GI-19	3201570	3211229	9659	Predicted by at least one method	PC1_2826	3201570	3202331	-1	VacJ family lipoprotein
				Predicted by at least one method	PC1_2827	3202948	3203868	1	formate/nitrite transporter
				Predicted by at least one method	PC1_2828	3204199	3205389	1	integrase family protein
				Predicted by at least one method	PC1_2829	3205616	3206326	-1	hypothetical protein
				Predicted by at least one method	PC1_2831	3207433	3207735	-1	conserved hypothetical protein
				Predicted by at least one method	PC1_2832	3207850	3208311	1	GCN5-related N-acetyltransferase
				Predicted by at least one method	PC1_2833	3208395	3209021	1	hypothetical protein
				Predicted by at least one method	PC1_2834	3209044	3209841	1	hypothetical protein
				Predicted by at least one method	PC1_2835	3209838	3210641	1	hypothetical protein
				Predicted by at least one method	PC1_2829	3205616	3206326	-1	hypothetical protein
				Predicted by at least one method	PC1_2831	3207433	3207735	-1	conserved hypothetical protein
				Predicted by at least one method	PC1_2832	3207850	3208311	1	GCN5-related N-acetyltransferase
				Predicted by at least one method	PC1_2833	3208395	3209021	1	hypothetical protein
				Predicted by at least one method	PC1_2834	3209044	3209841	1	hypothetical protein
				Predicted by at least one method	PC1_2835	3209838	3210641	1	hypothetical protein
				Predicted by at least one method	PC1_2836	3210732	3211229	-1	transcriptional regulator, AsnC family
GI-20	3244755	3290831	46076	Predicted by at least one method	PC1_2869	3244755	3247202	-1	MscS Mechanosensitive ion channel
				Predicted by at least one method	PC1_2870	3247888	3249102	1	integrase family protein
				Predicted by at least one method	PC1_2873	3250172	3250738	-1	hypothetical protein
				Predicted by at least one method	PC1_2874	3250738	3252405	-1	conserved hypothetical protein
				Predicted by at least one method	PC1_2875	3252422	3253594	-1	restriction modification system DNA specificity domain protein
				Predicted by at least one method	PC1_2876	3253591	3255225	-1	N-6 DNA methylase
				Predicted by at least one method	PC1_2877	3255289	3258702	-1	type III restriction protein res subunit
				Predicted by at least one method	PC1_2878	3258851	3259057	-1	phage transcriptional regulator, AlpA
				Predicted by at least one method	PC1_2879	3259161	3259742	-1	conserved hypothetical protein
				Predicted by at least one method	PC1_2881	3260670	3261563	1	hypothetical protein
				Predicted by at least one method	PC1_2882	3261666	3262541	1	GTP-binding protein HSR1-related
				Predicted by at least one method	PC1_2883	3262626	3263447	1	protein of unknown function DUF932
				Predicted by at least one method	PC1_2884	3263672	3264370	1	regulatory protein DeoR
				Predicted by at least one method	PC1_2885	3264552	3265121	1	conserved hypothetical protein
				Predicted by at least one method	PC1_2886	3265157	3265630	1	conserved hypothetical protein
				Predicted by at least one method	PC1_2887	3265647	3265880	1	CP4-57 prophage; inner membrane protein
				Predicted by at least one method	PC1_2888	3265965	3266438	1	DNA repair protein RadC
				Predicted by at least one method	PC1_2889	3266478	3266813	1	YagBYeeUYfjZ family protein
				Predicted by at least one method	PC1_2890	3266883	3267203	1	protein of unknown function DUF1219
				Predicted by at least one method	PC1_2891	3267319	3268152	1	conserved hypothetical protein
				Predicted by at least one method	PC1_2892	3268210	3268305	1	hypothetical protein
				Predicted by at least one method	PC1_2895	3270940	3271836	-1	HPr kinase
				Predicted by at least one method	PC1_2896	3271840	3272769	-1	hypothetical protein
				Predicted by at least one method	PC1_2897	3272756	3273907	-1	DegT/DnrJ/EryC1/StrS aminotransferase
				Predicted by at least one method	PC1_2898	3273900	3275078	-1	hypothetical protein
				Predicted by at least one method	PC1_2899	3275075	3275536	-1	NUDIX hydrolase
				Predicted by at least one method	PC1_2900	3275533	3276789	-1	Radical SAM domain protein
				Predicted by at least one method	PC1_2901	3276793	3278097	-1	nucleotide sugar dehydrogenase
				Predicted by at least one method	PC1_2902	3278104	3278706	-1	hypothetical protein
				Predicted by at least one method	PC1_2903	3278693	3278974	-1	hypothetical protein
				Predicted by at least one method	PC1_2904	3278967	3279785	-1	DNA polymerase beta domain protein region
				Predicted by at least one method	PC1_2905	3279836	3280063	-1	hypothetical protein
				Predicted by at least one method	PC1_2907	3280889	3282322	-1	monooxygenase FAD-binding
				Predicted by at least one method	PC1_2908	3282319	3283197	-1	Taurine catabolism dioxygenase TauD/TfdA
				Predicted by at least one method	PC1_2909	3283432	3283653	-1	acyl carrier protein
				Predicted by at least one method	PC1_2910	3283670	3285103	-1	AMP-dependent synthetase and ligase
				Predicted by at least one method	PC1_2911	3285100	3286218	-1	membrane bound O-acyl transferase MBOAT family protein
				Predicted by at least one method	PC1_2912	3286229	3286351	-1	hypothetical protein
				Predicted by at least one method	PC1_2913	3286348	3287484	-1	poly(glycerophosphate chain) D-alanine transfer protein
				Predicted by at least one method	PC1_2914	3287961	3288365	1	conserved hypothetical protein
				Predicted by at least one method	PC1_2915	3288760	3289146	-1	conserved hypothetical protein
				Predicted by at least one method	PC1_2916	3289191	3290084	-1	transcriptional regulator, LysR family
				Predicted by at least one method	PC1_2917	3290355	3290831	1	Cupin 2 conserved barrel domain protein
GI-21	3596663	3603246	6583	Predicted by at least one method	PC1_3187	3596663	3597304	1	phage baseplate assembly protein V
				Predicted by at least one method	PC1_3188	3597301	3597645	1	GPW/gp25 family protein
				Predicted by at least one method	PC1_3189	3597650	3598558	1	Baseplate J family protein
				Predicted by at least one method	PC1_3190	3598551	3599162	1	phage tail protein I
				Predicted by at least one method	PC1_3191	3599159	3601252	1	Phage-related tail fibre protein-like protein
				Predicted by at least one method	PC1_3192	3601541	3602710	1	tail sheath protein
				Predicted by at least one method	PC1_3193	3602725	3603246	1	phage major tail tube protein
GI-22	3670229	3697527	27298	Predicted by at least one method	PC1_3254	3670229	3671707	-1	type VI secretion protein, EvpB/VC_A0108 family
				Predicted by at least one method	PC1_3255	3671740	3672243	-1	type VI secretion protein, VC_A0107 family
				Predicted by at least one method	PC1_3256	3673656	3676088	1	CRISPR-associated protein, Csm1 family
				Predicted by at least one method	PC1_3257	3676113	3676496	1	CRISPR-associated protein, Csm2 family
				Predicted by at least one method	PC1_3258	3676509	3677264	1	CRISPR-associated RAMP protein, Csm3 family
				Predicted by at least one method	PC1_3259	3677267	3678247	1	conserved hypothetical protein
				Predicted by at least one method	PC1_3260	3678244	3679932	1	Uncharacterized protein predicted to be involved in DNA repair (RAMP suuperfamily)
				Predicted by at least one method	PC1_3261	3679929	3680852	1	conserved hypothetical protein
				Predicted by at least one method	PC1_3262	3680904	3681656	-1	conserved hypothetical protein
				Predicted by at least one method	PC1_3264	3683110	3683601	1	conserved hypothetical protein
				Predicted by at least one method	PC1_3265	3683594	3684178	1	filamentation induced by cAMP protein Fic
				Predicted by at least one method	PC1_3267	3684840	3685331	1	conserved hypothetical protein
				Predicted by at least one method	PC1_3268	3685324	3685908	1	filamentation induced by cAMP protein Fic
				Predicted by at least one method	PC1_3269	3686089	3688416	-1	phage/plasmid primase, P4 family
				Predicted by at least one method	PC1_3270	3688427	3688768	-1	conserved hypothetical protein
				Predicted by at least one method	PC1_3271	3688765	3689031	-1	conserved hypothetical protein
				Predicted by at least one method	PC1_3272	3689028	3689222	-1	conserved hypothetical protein
				Predicted by at least one method	PC1_3274	3689765	3689989	-1	hypothetical protein
				Predicted by at least one method	PC1_3275	3689986	3690246	-1	phage transcriptional regulator, AlpA
				Predicted by at least one method	PC1_3276	3690808	3691569	1	conserved hypothetical protein
				Predicted by at least one method	PC1_3277	3691566	3691814	1	transcriptional activator Ogr/delta
				Predicted by at least one method	PC1_3279	3692075	3693847	-1	protein of unknown function DUF87
				Predicted by at least one method	PC1_3280	3693835	3694950	-1	conserved hypothetical protein
				Predicted by at least one method	PC1_3281	3695126	3696289	-1	integrase family protein
				Predicted by at least one method	PC1_3282	3697054	3697527	1	conserved hypothetical protein
				Predicted by at least one method	PC1_3282	3697054	3697527	1	conserved hypothetical protein
GI-23	4278538	4288952	10414	Predicted by at least one method	PC1_3781	4278538	4278903	-1	uncharacterized protein YjaA
				Predicted by at least one method	PC1_3782	4284612	4285160	1	putative transferase
				Predicted by at least one method	PC1_3783	4285145	4285402	-1	protein of unknown function DUF1488
				Predicted by at least one method	PC1_3784	4285399	4286226	-1	shikimate 5-dehydrogenase
				Predicted by at least one method	PC1_3785	4286246	4286815	-1	SUA5/yciO/yrdC domain protein
				Predicted by at least one method	PC1_3786	4286808	4287365	-1	DNA topoisomerase type IA zn finger domain protein
				Predicted by at least one method	PC1_3787	4287386	4287859	-1	protein of unknown function DUF494
				Predicted by at least one method	PC1_3788	4287831	4288952	-1	DNA protecting protein DprA
GI-24	4651985	4656358	4373	Predicted by at least one method	PC1_4118	4651985	4652629	1	hypothetical protein
				Predicted by at least one method	PC1_4119	4652735	4652989	1	hypothetical protein
				Predicted by at least one method	PC1_4120	4653037	4653615	1	prophage antirepressor
				Predicted by at least one method	PC1_4121	4653773	4654090	1	transcriptional regulator, XRE family
				Predicted by at least one method	PC1_4122	4654106	4654363	-1	putative transcriptional regulator, Nlp
				Predicted by at least one method	PC1_4123	4654461	4654796	1	transcriptional regulator, XRE family
				Predicted by at least one method	PC1_4124	4654936	4655481	-1	HNH nuclease
				Predicted by at least one method	PC1_4125	4655757	4655978	1	prevent-host-death family protein
				Predicted by at least one method	PC1_4126	4655975	4656358	1	death-on-curing family protein
				Predicted by at least one method	PC1_4118	4651985	4652629	1	hypothetical protein
				Predicted by at least one method	PC1_4119	4652735	4652989	1	hypothetical protein
				Predicted by at least one method	PC1_4120	4653037	4653615	1	prophage antirepressor
				Predicted by at least one method	PC1_4121	4653773	4654090	1	transcriptional regulator, XRE family
				Predicted by at least one method	PC1_4122	4654106	4654363	-1	putative transcriptional regulator, Nlp
				Predicted by at least one method	PC1_4123	4654461	4654796	1	transcriptional regulator, XRE family
				Predicted by at least one method	PC1_4124	4654936	4655481	-1	HNH nuclease
				Predicted by at least one method	PC1_4125	4655757	4655978	1	prevent-host-death family protein
				Predicted by at least one method	PC1_4126	4655975	4656358	1	death-on-curing family protein

## Sheet: Table S8. GIs_Pparmentieri
Table S8. Predicted Genomic Islands in P. parmentieri SCC3193 by at least one of the four methods: IslandPick, IslandPath-DIMOB, SIGI-HMM and Islander.
Genome Island	Island start	Island end	Length	Method	Locus	Gene start	Gene end	Strand	Product
GI-1	60419	64510	4091	Predicted by at least one method	W5S_0053	60419	61024	-1	Hypothetical protein
				Predicted by at least one method	W5S_0054	61210	61647	-1	Hypothetical protein
				Predicted by at least one method	W5S_0055	61782	62285	-1	Hypothetical protein
				Predicted by at least one method	W5S_0056	62279	62986	-1	Hypothetical protein
				Predicted by at least one method	W5S_0057	63157	63426	-1	Hypothetical protein
				Predicted by at least one method	W5S_0058	63544	64083	-1	Hypothetical protein
				Predicted by at least one method	W5S_0059	64139	64510	-1	Hypothetical protein
GI-2	153650	158070	4420	Predicted by at least one method	W5S_0132	149954	153703	1	PBS lyase HEAT domain protein repeat-containing protein
				Predicted by at least one method	W5S_0133	153773	154882	1	YehL protein
				Predicted by at least one method	W5S_0134	155064	157625	1	Hypothetical protein
				Predicted by at least one method	W5S_0135	157635	158765	1	VWA containing CoxE family protein
GI-3	179958	192249	12291	Predicted by at least one method	W5S_0152	179958	180254	1	Hypothetical protein
				Predicted by at least one method	W5S_0153	180470	181042	1	RhsD protein
				Predicted by at least one method	W5S_0154	181039	181572	1	Hypothetical protein
				Predicted by at least one method	W5S_0155	181654	181998	1	Hypothetical protein
				Predicted by at least one method	W5S_0156	182451	182981	1	Hypothetical protein
				Predicted by at least one method	W5S_0157	183488	183724	1	Hypothetical protein
				Predicted by at least one method	W5S_0158	183936	184367	1	Hypothetical protein
				Predicted by at least one method	W5S_0159	184630	184728	-1	Hypothetical protein
				Predicted by at least one method	W5S_0160	185352	185894	1	Hypothetical protein
				Predicted by at least one method	W5S_0161	185991	186311	-1	Hypothetical protein
				Predicted by at least one method	W5S_0162	186968	187447	1	Hypothetical protein
				Predicted by at least one method	W5S_0163	188233	188658	1	Hypothetical protein
				Predicted by at least one method	W5S_0164	188861	189040	1	Hypothetical protein
				Predicted by at least one method	W5S_0165	189042	189470	1	Hypothetical protein
				Predicted by at least one method	W5S_0166	189545	189742	1	Hypoticical protein
				Predicted by at least one method	W5S_0167	190055	190417	1	Hypothetical protein
				Predicted by at least one method	W5S_0168	191322	191831	-1	Hypothetical protein
				Predicted by at least one method	W5S_0169	191992	192249	-1	Hypothetical protein
GI-4	395453	421962	26509	Predicted by at least one method	W5S_0358	395453	395971	1	Hcp protein
				Predicted by at least one method	W5S_0359	396058	398025	1	VgrG protein
				Predicted by at least one method	W5S_0360	398018	398914	1	Putative type VI secretion system protein
				Predicted by at least one method	W5S_0361	399217	399816	1	Hypothetical protein
				Predicted by at least one method	W5S_0362	399871	400470	1	Hypothetical protein
				Predicted by at least one method	W5S_0363	400483	401376	1	Hypothetical protein
				Predicted by at least one method	W5S_0364	401456	401722	1	Uropathogenic specific protein
				Predicted by at least one method	W5S_0365	401792	404767	1	RhsA
				Predicted by at least one method	W5S_0366	404824	405000	1	Hypothetical protein
				Predicted by at least one method	W5S_0367	405110	405346	1	Hypothetical protein
				Predicted by at least one method	W5S_0368	405459	405833	1	Hypothetical protein
				Predicted by at least one method	W5S_0369	406059	406958	1	YD repeat-containing domain protein
				Predicted by at least one method	W5S_0370	406955	407260	1	Hypoticical protein
				Predicted by at least one method	W5S_0371	407470	408087	1	Putative RhsD protein
				Predicted by at least one method	W5S_0372	408371	408949	1	Hypothetical protein
				Predicted by at least one method	W5S_0373	409580	409861	1	Hypothetical protein
				Predicted by at least one method	W5S_0374	409991	410425	1	Hypothetical protein
				Predicted by at least one method	W5S_0375	410655	411428	1	putative RHS protein
				Predicted by at least one method	W5S_0376	411553	411882	1	YrdF
				Predicted by at least one method	W5S_0377	412160	412492	1	Hypothetical protein
				Predicted by at least one method	W5S_0378	412761	413087	1	Guanyl-specific ribonuclease Sa
				Predicted by at least one method	W5S_0379	413047	413373	1	putative ribonuclease inhibitor
				Predicted by at least one method	W5S_0380	414229	414606	1	Hypothetical protein
				Predicted by at least one method	W5S_0381	414616	415011	1	Hypothetical protein
				Predicted by at least one method	W5S_0382	414968	415573	-1	Hypoticical protein
				Predicted by at least one method	W5S_0383	415957	416424	1	Hypothetical protein
				Predicted by at least one method	W5S_0384	417613	418650	-1	IS630 transposase
				Predicted by at least one method	W5S_0385	419104	419319	1	Hypothetical protein
				Predicted by at least one method	W5S_0386	419335	419772	1	Putative membrane protein, with TPR repeat-containing domain protein
				Predicted by at least one method	W5S_0387	420586	421071	1	Hypothetical protein
				Predicted by at least one method	W5S_0388	421058	421387	1	hypothetical protein
				Predicted by at least one method	W5S_0389	421729	421962	-1	IS407A, transposase OrfA
GI-5	446618	451429	4811	Predicted by at least one method	W5S_0409	445302	446870	1	CRISPR-associated protein, Cse1 family
				Predicted by at least one method	W5S_0410	446854	447012	1	Hypothetical protein
				Predicted by at least one method	W5S_0411	447006	447488	1	CRISPR-associated protein, Cse2 family
				Predicted by at least one method	W5S_0412	447492	448559	1	CRISPR-associated protein, Cse4 family
				Predicted by at least one method	W5S_0413	448569	449303	1	CRISPR-associated protein Cas5
				Predicted by at least one method	W5S_0414	449303	449950	1	CRISPR-associated protein, Cse3 family
				Predicted by at least one method	W5S_0415	449978	450895	1	CRISPR-associated protein Cas1
				Predicted by at least one method	W5S_0416	450896	451189	1	CRISPR-associated protein Cas2
GI-6	503542	538315	34773	Predicted by at least one method	W5S_0464	503009	503545	-1	Hypothetical protein
				Predicted by at least one method	W5S_0465	503542	503742	-1	Phage transcriptional regulator, AlpA
				Predicted by at least one method	W5S_0466	503745	504623	-1	Putative DNA-binding prophage protein
				Predicted by at least one method	W5S_0467	505644	505781	1	Hypothetical protein
				Predicted by at least one method	W5S_0468	505765	506088	1	Putative helix-turn-helix motif harboring transcription regulator protein
				Predicted by at least one method	W5S_0469	506485	509640	1	Molecular chaperone HSP90 family-like protein
				Predicted by at least one method	W5S_0470	509642	509971	1	Hypothetical protein
				Predicted by at least one method	W5S_0471	509968	510144	1	Hypothetical protein
				Predicted by at least one method	W5S_0472	510557	511654	1	P4-like integrase
				Predicted by at least one method	W5S_0473	512002	514365	1	Putative type I restriction-modification system, M subunit, N-6 Adenine-specific DNA methylase
				Predicted by at least one method	W5S_0474	514365	515714	1	Restriction modification system DNA specificity domain protein
				Predicted by at least one method	W5S_0475	515711	518959	1	Putative type I site-specific restriction-modification system, R subunit
				Predicted by at least one method	W5S_0476	519017	520057	1	Toxin-antitoxin system, toxin component, Fic family
				Predicted by at least one method	W5S_0477	520397	520666	-1	PAAR motif family protein
				Predicted by at least one method	W5S_0478	520701	521486	-1	Putative membrane protein
				Predicted by at least one method	W5S_0479	521483	522391	-1	Putative cytoplasmic protein
				Predicted by at least one method	W5S_0480	522398	522562	-1	Hypoticical protein
				Predicted by at least one method	W5S_0481	522926	523129	-1	PAAR domain protein
				Predicted by at least one method	W5S_0482	523153	523671	-1	Hypothetical protein
				Predicted by at least one method	W5S_0483	523710	523922	-1	Hypoticical protein
				Predicted by at least one method	W5S_0484	524539	525000	1	Hypothetical protein
				Predicted by at least one method	W5S_0485	525059	525586	1	Hypothetical protein
				Predicted by at least one method	W5S_0486	525835	526068	-1	Hypothetical protein
				Predicted by at least one method	W5S_0487	526532	527014	-1	Lipoprotein, putative
				Predicted by at least one method	W5S_0488	527025	527258	-1	Hypothetical protein
				Predicted by at least one method	W5S_0489	527209	527730	-1	Lipoprotein, putative
				Predicted by at least one method	W5S_0494	533168	534148	-1	Hypothetical protein
				Predicted by at least one method	W5S_0495	534155	536821	-1	Virulence factor SrfC-like protein
				Predicted by at least one method	W5S_0496	536821	539823	-1	Virulence protein SrfB
GI-7	591218	604078	12860	Predicted by at least one method	W5S_0538	591218	591364	1	Transcriptional regulator, AraC family
				Predicted by at least one method	W5S_0539	591526	591900	-1	Hypothetical protein
				Predicted by at least one method	W5S_0540	592208	592708	-1	Hypothetical protein
				Predicted by at least one method	W5S_0541	593186	593470	-1	Hypothetical protein
				Predicted by at least one method	W5S_0542	594107	594955	-1	Hypothetical protein
				Predicted by at least one method	W5S_0543	594991	595131	-1	Hypothetical protein
				Predicted by at least one method	W5S_0544	595101	595793	-1	Rhs family protein-like protein
				Predicted by at least one method	W5S_0545	595998	596282	-1	Hypothetical protein
				Predicted by at least one method	W5S_0546	596640	596996	-1	RHS protein
				Predicted by at least one method	W5S_0547	597095	597748	-1	Hypothetical protein
				Predicted by at least one method	W5S_0548	598001	598336	-1	Rhs family protein
				Predicted by at least one method	W5S_0549	598596	599186	-1	Hypothetical protein
				Predicted by at least one method	W5S_0550	599186	599668	-1	Protein RhsB
				Predicted by at least one method	W5S_0551	599756	600178	-1	SmpA / OmlA family
				Predicted by at least one method	W5S_0552	601182	601448	-1	Uropathogenic specific protein
				Predicted by at least one method	W5S_0553	601540	601914	-1	Hcp protein
				Predicted by at least one method	W5S_0554	602780	603214	-1	Putative exported protein
				Predicted by at least one method	W5S_0555	603379	603678	-1	Inner membrane protein yjeO
				Predicted by at least one method	W5S_0556	603824	604078	-1	Hypothetical protein
GI-8	627821	644093	16272	Predicted by at least one method	W5S_0579	626628	627824	1	Isochorismate synthase
				Predicted by at least one method	W5S_0580	627821	629449	1	2,3-dihydroxybenzoate-AMP ligase
				Predicted by at least one method	W5S_0581	629476	629583	1	Hypothetical protein
				Predicted by at least one method	W5S_0582	629592	630374	1	2,3-dihydro-2,3-dihydroxybenzoate dehydrogenase
				Predicted by at least one method	W5S_0583	630455	631963	-1	Putative efflux outer membrane protein
				Predicted by at least one method	W5S_0584	632066	640525	-1	Ig family protein
				Predicted by at least one method	W5S_0585	640882	641694	-1	Phage Tail Collar domain protein
				Predicted by at least one method	W5S_0586	641988	644093	-1	Putative membrane Zinc metallopeptidase, M50 family
				Predicted by at least one method	W5S_0587	644090	645418	-1	AcrB-like protein
GI-9	728567	736035	7468	Predicted by at least one method	W5S_0665	728567	730051	-1	Putative glycoporin
				Predicted by at least one method	W5S_0666	730133	730792	-1	Beta-phosphoglucomutase
				Predicted by at least one method	W5S_0667	730797	733511	-1	Kojibiose phosphorylase
				Predicted by at least one method	W5S_0668	733537	734268	-1	Putative phosphotransferase PTS system, sucrose-specific IIBC component
				Predicted by at least one method	W5S_0669	734225	734962	-1	PTS system, trehalose-specific IIB component
				Predicted by at least one method	W5S_0670	735094	736035	-1	Trehalose operon repressor
GI-10	1055220	1062693	7473	Predicted by at least one method	W5S_0953	1055220	1055867	-1	Hypothetical protein
				Predicted by at least one method	W5S_0954	1056565	1057338	1	Transcriptional regulator, CadC
				Predicted by at least one method	W5S_0955	1057325	1057795	1	Putative exported protein
				Predicted by at least one method	W5S_0956	1057795	1058520	1	Lysine decarboxylase
				Predicted by at least one method	W5S_0957	1058690	1059247	-1	Hypothetical protein
				Predicted by at least one method	W5S_0958	1059480	1060244	-1	Inner membrane protein YfcA
				Predicted by at least one method	W5S_0959	1061371	1061877	-1	Tabtoxin resistance protein
				Predicted by at least one method	W5S_0960	1062106	1062693	-1	Hypothetical protein api48
GI-11	1086850	1095747	8897	Predicted by at least one method	W5S_0979	1086850	1087170	1	Putative integron gene cassette protein
				Predicted by at least one method	W5S_0980	1087109	1087564	1	Hypothetical protein
				Predicted by at least one method	W5S_0981	1087667	1088131	1	Hypothetical protein
				Predicted by at least one method	W5S_0982	1088177	1088623	1	Putative integron gene cassette protein
				Predicted by at least one method	W5S_0983	1088673	1089044	1	Hypothetical protein
				Predicted by at least one method	W5S_0984	1089671	1090174	1	SMI1 / KNR4 family protein
				Predicted by at least one method	W5S_0985	1090275	1090745	1	Hypothetical protein
				Predicted by at least one method	W5S_0986	1090803	1091003	1	Hypothetical protein
				Predicted by at least one method	W5S_0987	1091003	1091158	1	Hypothetical protein
				Predicted by at least one method	W5S_0988	1091196	1091588	1	Hypothetical protein
				Predicted by at least one method	W5S_0989	1091716	1092006	1	Hypothetical protein
				Predicted by at least one method	W5S_0990	1092134	1092601	1	Tiorf66 protein
				Predicted by at least one method	W5S_0991	1092816	1093415	1	Hypothetical protein
				Predicted by at least one method	W5S_0992	1093568	1094041	1	Hypothetical protein
				Predicted by at least one method	W5S_0993	1094131	1094499	1	Hypothetical protein
				Predicted by at least one method	W5S_0994	1095286	1095747	1	Hypothetical protein
GI-12	1309653	1314915	5262	Predicted by at least one method	W5S_1200	1309653	1311071	1	3-isopropylmalate dehydratase large subunit
				Predicted by at least one method	W5S_1201	1311071	1311685	1	3-isopropylmalate dehydratase small subunit
				Predicted by at least one method	W5S_1202	1311704	1312549	1	5-carboxymethyl-2-hydroxymuconate Delta-isomerase
				Predicted by at least one method	W5S_1203	1312626	1312907	1	Hypothetical protein
				Predicted by at least one method	W5S_1204	1312907	1313974	1	Citrate-sodium symporter
				Predicted by at least one method	W5S_1205	1314421	1314915	-1	Positive regulator of Tartratedehydrogenase/decarboxylase/D-malic enzyme
GI-13	1402278	1409175	6897	Predicted by at least one method	W5S_1277	1402278	1403255	-1	Hypothetical protein
				Predicted by at least one method	W5S_1278	1403849	1404601	-1	transposase
				Predicted by at least one method	W5S_1279	1404712	1405023	-1	IS911, transposase orfA
				Predicted by at least one method	W5S_1280	1405416	1405841	1	MutT domain-containing protein
				Predicted by at least one method	W5S_1281	1405915	1406484	1	Transcriptional regulator, TetR family
				Predicted by at least one method	W5S_1282	1407107	1407343	-1	IS3 family element, transposase orfB
				Predicted by at least one method	W5S_1283	1407686	1407976	-1	IS911, transposase orfA
				Predicted by at least one method	W5S_1284	1408858	1409175	-1	Hypothetical protein
GI-14	1440652	1446472	5820	Predicted by at least one method	W5S_1313	1440652	1441182	-1	Hypothetical protein
				Predicted by at least one method	W5S_1314	1441706	1441972	1	hypothetical protein
				Predicted by at least one method	W5S_1315	1442101	1442862	1	Putative exported protein
				Predicted by at least one method	W5S_1316	1443363	1443968	1	Putative necrosis and ethylene inducing peptide 2
				Predicted by at least one method	W5S_1317	1444225	1445028	-1	Variable lymphocyte receptor A
				Predicted by at least one method	W5S_1318	1445025	1445822	-1	Putative periplasmic protein
				Predicted by at least one method	W5S_1319	1445912	1446472	-1	Hypothetical protein
GI-15	1604461	1687392	82931	Predicted by at least one method	W5S_1461	1604461	1606269	1	Putative prophage CPS-53 integrase, CPS-53 (KpLE1) prophage
				Predicted by at least one method	W5S_1462	1606487	1607032	1	Hypothetical protein
				Predicted by at least one method	W5S_1463	1607121	1607900	1	putative lysogenic conversion protein
				Predicted by at least one method	W5S_1464	1607999	1608865	1	Hypothetical protein
				Predicted by at least one method	W5S_1465	1609158	1609412	-1	Sugar fermentation stimulation protein B
				Predicted by at least one method	W5S_1466	1609784	1610062	-1	Putative transcriptional regulator, Nlp
				Predicted by at least one method	W5S_1467	1610435	1610953	1	Hcp protein
				Predicted by at least one method	W5S_1468	1611045	1612895	1	VgrG protein
				Predicted by at least one method	W5S_1469	1612927	1613373	1	Hypothetical protein
				Predicted by at least one method	W5S_1470	1613366	1617703	1	YD repeat protein
				Predicted by at least one method	W5S_1471	1617703	1618068	1	Hypothetical protein
				Predicted by at least one method	W5S_1472	1618386	1619045	-1	Group-specific protein
				Predicted by at least one method	W5S_1473	1619133	1620029	-1	Hypothetical protein
				Predicted by at least one method	W5S_1474	1620752	1621468	-1	Putative lysogenic conversion protein from Bacteriophage P2-EC53
				Predicted by at least one method	W5S_1475	1621675	1622304	1	Hypothetical protein
				Predicted by at least one method	W5S_1476	1622250	1623272	1	Transcriptional regulatory protein ZraR
				Predicted by at least one method	W5S_1477	1623308	1625125	-1	Relaxase
				Predicted by at least one method	W5S_1478	1625434	1625922	1	Hypothetical protein
				Predicted by at least one method	W5S_1479	1625968	1626747	-1	Putative transposition helper protein
				Predicted by at least one method	W5S_1480	1626747	1627769	-1	IS100 transposase orfA
				Predicted by at least one method	W5S_1481	1627902	1628366	1	Hypothetical protein
				Predicted by at least one method	W5S_1482	1628562	1628939	1	Hypothetical protein ORF C39
				Predicted by at least one method	W5S_1483	1628966	1630474	-1	Hypothetical protein
				Predicted by at least one method	W5S_1484	1630487	1630837	-1	Hypothetical protein ORF C41
				Predicted by at least one method	W5S_1485	1630834	1632231	-1	Membrane protein, Tfp pilus assembly, pilus retraction ATPase PilT
				Predicted by at least one method	W5S_1486	1632242	1633177	-1	Integrating conjugative element protein, PFL4710 family
				Predicted by at least one method	W5S_1487	1633174	1633608	-1	Hypothetical protein ORF SG52
				Predicted by at least one method	W5S_1488	1633888	1635000	1	Ymc
				Predicted by at least one method	W5S_1489	1635060	1635386	-1	Hypoticical protein
				Predicted by at least one method	W5S_1490	1635491	1638355	-1	Type IV secretory protein VirB4 component
				Predicted by at least one method	W5S_1491	1638355	1638792	-1	Conjugative transfer region lipoprotein
				Predicted by at least one method	W5S_1492	1638773	1640179	-1	Integrating conjugative element protein, PFL4705 family
				Predicted by at least one method	W5S_1493	1640169	1640813	-1	Integrating conjugative element protein, PFL4704 family
				Predicted by at least one method	W5S_1494	1640833	1641072	-1	Hypothetical protein
				Predicted by at least one method	W5S_1495	1641069	1641749	-1	Integrating conjugative element protein, PFL4703 family
				Predicted by at least one method	W5S_1496	1641746	1642144	-1	Hypothetical protein ORF SG62
				Predicted by at least one method	W5S_1497	1642157	1642516	-1	Hypothetical protein ORF C53
				Predicted by at least one method	W5S_1498	1642535	1642768	-1	Hypothetical protein ORF SG64
				Predicted by at least one method	W5S_1499	1642765	1643145	-1	putative type III effector Hop protein
				Predicted by at least one method	W5S_1500	1643568	1644311	1	Hypothetical protein
				Predicted by at least one method	W5S_1501	1644514	1645299	1	Hypothetical protein
				Predicted by at least one method	W5S_1502	1645540	1646919	-1	BpiB05
				Predicted by at least one method	W5S_1503	1646916	1647290	-1	Hypothetical protein
				Predicted by at least one method	W5S_1504	1647592	1648341	-1	Hypothetical protein ORF SG67
				Predicted by at least one method	W5S_1505	1648338	1650497	-1	Conjugative coupling factor TraD
				Predicted by at least one method	W5S_1506	1650502	1651041	-1	Aec7
				Predicted by at least one method	W5S_1507	1651038	1651631	-1	Lytic transglycosylase catalytic
				Predicted by at least one method	W5S_1508	1651613	1652329	-1	Conserved protein, putatively exported
				Predicted by at least one method	W5S_1509	1652341	1652988	-1	Hypothetical protein ORF SG72
				Predicted by at least one method	W5S_1510	1652985	1653554	-1	PilL lipoprotein (Type IV pili)
				Predicted by at least one method	W5S_1511	1653963	1654406	1	Hypothetical protein
				Predicted by at least one method	W5S_1512	1654351	1656123	1	SecA like protein
				Predicted by at least one method	W5S_1513	1656462	1657520	1	Hypothetical protein
				Predicted by at least one method	W5S_1514	1657772	1659076	-1	PXO1-08
				Predicted by at least one method	W5S_1515	1659019	1660050	-1	Helicase domain-containing protein
				Predicted by at least one method	W5S_1516	1660186	1661295	-1	O-methyl transferase family protein
				Predicted by at least one method	W5S_1517	1661366	1662013	-1	Hypothetical protein ORF C75
				Predicted by at least one method	W5S_1518	1662109	1662783	-1	Hypothetical protein ORF C79
				Predicted by at least one method	W5S_1519	1662866	1663786	-1	Hypothetical protein ORF SG87
				Predicted by at least one method	W5S_1520	1664164	1664487	1	Histone family protein nucleoid-structuring protein H-NS
				Predicted by at least one method	W5S_1521	1664553	1665395	-1	Hypothetical protein
				Predicted by at least one method	W5S_1522	1665521	1665886	-1	Sea34
				Predicted by at least one method	W5S_1523	1666035	1666832	-1	Hypothetical protein
				Predicted by at least one method	W5S_1524	1667066	1668496	-1	Hypothetical protein
				Predicted by at least one method	W5S_1525	1669020	1671032	-1	DNA topoisomerase
				Predicted by at least one method	W5S_1526	1671506	1672144	-1	YwnB
				Predicted by at least one method	W5S_1527	1672488	1672841	-1	Transcriptional regulator MarR/HxlR
				Predicted by at least one method	W5S_1528	1672963	1673397	-1	Methylaklanonic acid cyclase
				Predicted by at least one method	W5S_1529	1673888	1674112	-1	Hypothetical protein
				Predicted by at least one method	W5S_1530	1674174	1674734	-1	Putative integrase regulator R protein
				Predicted by at least one method	W5S_1531	1674731	1675549	-1	Integrating conjugative element protein, PFL_4669 family
				Predicted by at least one method	W5S_1532	1675830	1677044	-1	Hypothetical protein
				Predicted by at least one method	W5S_1533	1677044	1677604	-1	Hypothetical protein
				Predicted by at least one method	W5S_1534	1677616	1679340	-1	Hypothetical protein
				Predicted by at least one method	W5S_1535	1679333	1679593	-1	Hypothetical protein
				Predicted by at least one method	W5S_1536	1679577	1680440	-1	Hypothetical protein
				Predicted by at least one method	W5S_1537	1680431	1680685	-1	putative transcriptional regulator (Phage-like)
				Predicted by at least one method	W5S_1538	1681123	1682049	-1	HTH-type transcriptional regulator alsR
				Predicted by at least one method	W5S_1539	1682514	1684592	1	Hypothetical protein
				Predicted by at least one method	W5S_1540	1684697	1685305	1	Hypothetical protein
				Predicted by at least one method	W5S_1543	1686133	1687392	1	Prophage P4 integrase
GI-16	1696724	1767561	70837	Predicted by at least one method	W5S_1552	1696670	1697275	1	Capsular synthesis regulator component B
				Predicted by at least one method	W5S_1553	1697278	1699989	1	Sensor histidine kinase/response regulator EvgS	70837
				Predicted by at least one method	W5S_1554	1699964	1700710	-1	Type 4 prepilin-like proteins leader peptide processing enzyme
				Predicted by at least one method	W5S_1555	1700728	1701219	-1	Hypothetical protein
				Predicted by at least one method	W5S_1556	1701209	1701568	-1	General secretion pathway protein G
				Predicted by at least one method	W5S_1557	1701555	1702028	-1	Putative general secretion pathway GspG like transmembrane protein
				Predicted by at least one method	W5S_1558	1702039	1703922	-1	Type IV pilus biogenesis protein PilQ
				Predicted by at least one method	W5S_1559	1703924	1704439	-1	Hypothetical protein
				Predicted by at least one method	W5S_1560	1704436	1704972	-1	Hypothetical protein
				Predicted by at least one method	W5S_1561	1704962	1705462	-1	Hypothetical protein
				Predicted by at least one method	W5S_1562	1705663	1706346	-1	Hypothetical protein
				Predicted by at least one method	W5S_1563	1706327	1707970	-1	General secretion pathway protein E
				Predicted by at least one method	W5S_1564	1707970	1709139	-1	Type II secretion system protein
				Predicted by at least one method	W5S_1565	1709148	1709603	-1	Lytic transglycosylase PilT
				Predicted by at least one method	W5S_1566	1709606	1710025	-1	General secretion pathway protein G
				Predicted by at least one method	W5S_1567	1710270	1710953	1	Capsular synthesis regulator component B
				Predicted by at least one method	W5S_1568	1711103	1713106	1	Hypothetical protein
				Predicted by at least one method	W5S_1569	1713340	1715232	1	Chitinase C1
				Predicted by at least one method	W5S_1570	1715311	1715499	1	Hypoticical protein
				Predicted by at least one method	W5S_1571	1715861	1716139	1	F8 P-fimbriae major subunit
				Predicted by at least one method	W5S_1572	1716162	1716407	1	putative adhesion protein PapA
				Predicted by at least one method	W5S_1573	1716878	1718779	1	Outer membrane usher protein PapC
				Predicted by at least one method	W5S_1574	1718776	1719435	1	Putative fimbrial usher protein
				Predicted by at least one method	W5S_1575	1719457	1720242	1	Chaperone protein PapD
				Predicted by at least one method	W5S_1576	1720436	1720933	1	Putative minor fimbrial subunit
				Predicted by at least one method	W5S_1577	1720948	1721445	1	Putative minor fimbrial subunit
				Predicted by at least one method	W5S_1578	1721456	1722037	1	Minor fimbrial subunit StfG
				Predicted by at least one method	W5S_1579	1722183	1722986	1	Exported pilin protein
				Predicted by at least one method	W5S_1580	1723746	1725032	1	Immunoglobulin-binding protein EibF
				Predicted by at least one method	W5S_1581	1725107	1725838	1	Short-chain dehydrogenase/reductase SDR
				Predicted by at least one method	W5S_1582	1726072	1726521	1	Gram-negative pili assembly chaperone, N-domain protein
				Predicted by at least one method	W5S_1583	1726607	1726810	1	Chaperone protein HifB
				Predicted by at least one method	W5S_1584	1726878	1728716	1	Long polar fimbrial operon protein LpfC
				Predicted by at least one method	W5S_1585	1728869	1729507	1	Putative fimbrial usher protein
				Predicted by at least one method	W5S_1586	1729504	1730610	1	Hypothetical protein
				Predicted by at least one method	W5S_1587	1730603	1731271	1	Hypothetical protein
				Predicted by at least one method	W5S_1588	1731349	1732188	1	Hypothetical protein
				Predicted by at least one method	W5S_1589	1732281	1733078	1	Hypothetical protein
				Predicted by at least one method	W5S_1590	1733549	1734526	1	LysR-family transcriptional regulator SinR
				Predicted by at least one method	W5S_1591	1734730	1735356	1	Thiol:disulfide interchange protein DsbA
				Predicted by at least one method	W5S_1592	1735589	1736341	-1	transposase
				Predicted by at least one method	W5S_1593	1736452	1736763	-1	IS911, transposase orfA
				Predicted by at least one method	W5S_1594	1737422	1739137	1	S-type Pyocin family
				Predicted by at least one method	W5S_1595	1739134	1739307	1	Gp36
				Predicted by at least one method	W5S_1596	1739704	1739883	-1	Putative prophage protein
				Predicted by at least one method	W5S_1597	1739873	1739980	-1	Hypoticical protein
				Predicted by at least one method	W5S_1598	1740471	1742006	-1	SEFIR domain protein
				Predicted by at least one method	W5S_1599	1742026	1743303	-1	Prophage P4 integrase
				Predicted by at least one method	W5S_1600	1743921	1744937	1	Cytosine-specific methyltransferase
				Predicted by at least one method	W5S_1601	1745344	1747743	1	Hypothetical protein
				Predicted by at least one method	W5S_1602	1747828	1750629	1	Hypothetical protein
				Predicted by at least one method	W5S_1603	1750644	1751381	1	Hypothetical protein
				Predicted by at least one method	W5S_1604	1751412	1756565	1	Helicase
				Predicted by at least one method	W5S_1605	1756611	1757768	1	Hypothetical protein
				Predicted by at least one method	W5S_1606	1758618	1759562	1	Putative ardC antirestriction protein
				Predicted by at least one method	W5S_1607	1759881	1760117	1	Post-segregation antitoxin CcdA
				Predicted by at least one method	W5S_1608	1760120	1760434	1	CcdB protein
				Predicted by at least one method	W5S_1609	1760965	1761645	1	Hypothetical protein
				Predicted by at least one method	W5S_1610	1761700	1762155	1	Hypothetical protein
				Predicted by at least one method	W5S_1611	1762634	1763761	1	Hypothetical protein
				Predicted by at least one method	W5S_1612	1763918	1764664	-1	Putative MobC mobilization protein
				Predicted by at least one method	W5S_1613	1764673	1766535	-1	TriK protein
				Predicted by at least one method	W5S_1614	1766617	1767093	1	Hypothetical protein
				Predicted by at least one method	W5S_1615	1767259	1767561	-1	KikA
GI-17	1777417	1781791	4374	Predicted by at least one method	W5S_1627	1777417	1777638	-1	Putative ATP/GTP-binding protein remnant
				Predicted by at least one method	W5S_1628	1778256	1779245	1	Hypothetical protein
				Predicted by at least one method	W5S_1629	1779729	1779938	-1	C4-type zinc finger protein, DksA/TraR family
				Predicted by at least one method	W5S_1630	1779928	1780512	-1	Hypothetical protein
				Predicted by at least one method	W5S_1631	1780529	1780723	-1	Phage transcriptional regulator, AlpA
				Predicted by at least one method	W5S_1632	1780877	1781791	-1	Hypothetical protein
GI-18	1778256	1823506	45250	Predicted by at least one method	W5S_1628	1778256	1779245	1	Hypothetical protein
				Predicted by at least one method	W5S_1629	1779729	1779938	-1	C4-type zinc finger protein, DksA/TraR family
				Predicted by at least one method	W5S_1630	1779928	1780512	-1	Hypothetical protein
				Predicted by at least one method	W5S_1631	1780529	1780723	-1	Phage transcriptional regulator, AlpA
				Predicted by at least one method	W5S_1632	1780877	1781791	-1	Hypothetical protein
				Predicted by at least one method	W5S_1633	1782207	1782479	-1	Sugar fermentation stimulation protein B
				Predicted by at least one method	W5S_1634	1782626	1782940	1	Irep
				Predicted by at least one method	W5S_1635	1783126	1783440	1	Irep
				Predicted by at least one method	W5S_1636	1783575	1784846	-1	P4-like integrase
				Predicted by at least one method	W5S_1637	1785589	1785882	1	Hypothetical protein
				Predicted by at least one method	W5S_1638	1786154	1786336	-1	Hypoticical protein
				Predicted by at least one method	W5S_1639	1786502	1787353	1	Hypothetical protein
				Predicted by at least one method	W5S_1640	1787476	1787658	1	Phage transcriptional regulator, AlpA
				Predicted by at least one method	W5S_1641	1788522	1788743	1	Hypothetical protein
				Predicted by at least one method	W5S_1642	1788937	1789338	-1	Negative control protein of sporulation
				Predicted by at least one method	W5S_1643	1789651	1789818	1	Hypothetical protein
				Predicted by at least one method	W5S_1644	1790124	1790798	-1	Transposase of ISAba7, IS5 family
				Predicted by at least one method	W5S_1645	1791467	1792657	1	Tyrosine-based site-specific recombinase CMGI-7
				Predicted by at least one method	W5S_1646	1792654	1793958	1	Hypothetical protein
				Predicted by at least one method	W5S_1647	1793951	1795618	1	Conserved DNA-binding protein
				Predicted by at least one method	W5S_1648	1795667	1796056	1	Hypothetical protein txi4
				Predicted by at least one method	W5S_1649	1796181	1796591	1	Hypothetical protein
				Predicted by at least one method	W5S_1650	1796822	1797037	1	Hypothetical protein
				Predicted by at least one method	W5S_1651	1797217	1797522	-1	Hypothetical protein
				Predicted by at least one method	W5S_1652	1797582	1797860	-1	Hypoticical protein
				Predicted by at least one method	W5S_1653	1797857	1798531	-1	putative membrane protein
				Predicted by at least one method	W5S_1654	1799609	1799932	-1	Hypothetical protein
				Predicted by at least one method	W5S_1655	1799972	1800346	-1	11.6 kDa putative exported protein
				Predicted by at least one method	W5S_1656	1800383	1801186	-1	Hypothetical protein
				Predicted by at least one method	W5S_1657	1801505	1802908	-1	Mobilization protein BmgA
				Predicted by at least one method	W5S_1658	1802877	1803254	-1	Auxiliary mobilization protein C
				Predicted by at least one method	W5S_1659	1803441	1804136	-1	Hypothetical protein
				Predicted by at least one method	W5S_1660	1804209	1804787	-1	Hypothetical protein
				Predicted by at least one method	W5S_1661	1805291	1805566	1	Hypothetical protein
				Predicted by at least one method	W5S_1662	1805563	1805763	1	Hypothetical protein
				Predicted by at least one method	W5S_1663	1805829	1807856	1	DNA helicase associated protein
				Predicted by at least one method	W5S_1664	1807853	1808242	1	Hypothetical protein
				Predicted by at least one method	W5S_1665	1808265	1809494	1	Putative helicase
				Predicted by at least one method	W5S_1666	1809828	1810007	-1	Putative prophage protein
				Predicted by at least one method	W5S_1667	1809997	1810110	-1	Hypothetical protein
				Predicted by at least one method	W5S_1668	1810251	1810445	1	Hypothetical protein
				Predicted by at least one method	W5S_1669	1810513	1810965	1	Hypothetical protein
				Predicted by at least one method	W5S_1670	1811046	1813193	1	Putative helicase, UvrD/REP family
				Predicted by at least one method	W5S_1671	1813720	1814115	-1	Hypothetical protein
				Predicted by at least one method	W5S_1672	1814165	1814626	-1	Hypothetical protein
				Predicted by at least one method	W5S_1673	1814841	1815017	-1	Hypothetical protein
				Predicted by at least one method	W5S_1674	1815107	1815592	1	Hcp protein
				Predicted by at least one method	W5S_1675	1815910	1818159	-1	putative ATPase, possibly involved in inorganic ion transport
				Predicted by at least one method	W5S_1676	1818586	1819191	-1	YmaC
				Predicted by at least one method	W5S_1677	1819485	1819688	-1	Hypothetical protein
				Predicted by at least one method	W5S_1678	1819681	1820322	-1	hypothetical protein
				Predicted by at least one method	W5S_1679	1820572	1821846	-1	Prophage P4 integrase
				Predicted by at least one method	W5S_1681	1822250	1823506	-1	Lactose permease
GI-19	1869439	1875800	6361	Predicted by at least one method	W5S_1716	1868429	1869442	1	D-cysteine desulfhydrase
				Predicted by at least one method	W5S_1717	1869439	1870155	1	Aspartate racemase
				Predicted by at least one method	W5S_1718	1871430	1872638	1	Type VI secretion system Vgr family protein
				Predicted by at least one method	W5S_1719	1872694	1873176	1	Hypothetical protein
				Predicted by at least one method	W5S_1720	1873176	1873889	1	Hypothetical protein
				Predicted by at least one method	W5S_1721	1873876	1874331	1	Hypothetical protein
				Predicted by at least one method	W5S_1722	1874448	1874711	1	PAAR motif family protein
				Predicted by at least one method	W5S_1723	1874773	1875240	1	Hypothetical protein
				Predicted by at least one method	W5S_1724	1875204	1875545	1	Hypothetical protein
				Predicted by at least one method	W5S_1725	1875690	1875800	-1	Integrase, catalytic region
GI-20	1923355	1943149	19794	Predicted by at least one method	W5S_1761	1923355	1924281	1	Exported membrane protein
				Predicted by at least one method	W5S_1762	1925048	1925398	1	Transcriptional activator FlhD
				Predicted by at least one method	W5S_1763	1925401	1925979	1	Flagellar transcriptional activator FlhC
				Predicted by at least one method	W5S_1764	1926114	1927001	1	Chemotaxis protein MotA
				Predicted by at least one method	W5S_1765	1926998	1928050	1	Chemotaxis protein MotB
				Predicted by at least one method	W5S_1768	1930743	1932428	1	Methyl-accepting chemotaxis protein IV
				Predicted by at least one method	W5S_1769	1932920	1933792	1	Chemotaxis protein methyltransferase CheR
				Predicted by at least one method	W5S_1770	1933792	1934844	1	Chemotaxis response regulator protein-glutamate methylesterase
				Predicted by at least one method	W5S_1773	1936173	1937324	1	Flagellar biosynthetic protein FlhB
				Predicted by at least one method	W5S_1774	1937317	1939398	1	Flagellar biosynthesis protein FlhA
				Predicted by at least one method	W5S_1775	1939398	1939820	1	Flagellar protein FlhE
				Predicted by at least one method	W5S_1776	1939896	1940333	-1	Flagella synthesis protein FlgN
				Predicted by at least one method	W5S_1777	1940339	1940635	-1	Negative regulator of flagellin synthesis
				Predicted by at least one method	W5S_1778	1940777	1941445	-1	Flagella basal body P-ring formation protein FlgA
				Predicted by at least one method	W5S_1779	1941610	1942026	1	Flagellar basal-body rod protein FlgB
				Predicted by at least one method	W5S_1780	1942055	1942459	1	Flagellar basal-body rod protein FlgC
				Predicted by at least one method	W5S_1781	1942475	1943149	1	Basal-body rod modification protein FlgD
GI-21	1963316	2002416	39100	Predicted by at least one method	W5S_1803	1963316	1963630	1	Flagellar hook-basal body complex protein fliE
				Predicted by at least one method	W5S_1804	1963726	1964061	-1	Flagellar protein FliT
				Predicted by at least one method	W5S_1805	1964063	1964470	-1	Flagellar protein FliS
				Predicted by at least one method	W5S_1806	1964485	1965924	-1	Flagellar hook-associated protein 2
				Predicted by at least one method	W5S_1807	1966197	1967465	1	Phase I flagellin middle domain variant C6
				Predicted by at least one method	W5S_1808	1967846	1969540	1	Hypothetical protein
				Predicted by at least one method	W5S_1809	1969699	1970421	1	RNA polymerase sigma factor for flagellar operon
				Predicted by at least one method	W5S_1810	1970617	1971132	1	FliZ protein
				Predicted by at least one method	W5S_1811	1971867	1972655	1	PhoH protein (Phosphate starvation-inducible protein PsiH)
				Predicted by at least one method	W5S_1812	1972655	1972813	1	Hypoticical protein
				Predicted by at least one method	W5S_1813	1973191	1973619	-1	Integrase, truncated
				Predicted by at least one method	W5S_1814	1973658	1974431	-1	Prophage CP4-57 integrase
				Predicted by at least one method	W5S_1815	1974882	1975751	1	Hypothetical protein
				Predicted by at least one method	W5S_1816	1975830	1976045	1	Phage transcriptional regulator, AlpA
				Predicted by at least one method	W5S_1817	1976452	1977309	1	Hypothetical protein
				Predicted by at least one method	W5S_1818	1977527	1977643	1	Hypothetical protein
				Predicted by at least one method	W5S_1819	1977640	1978944	1	Hypothetical protein
				Predicted by at least one method	W5S_1820	1978937	1980622	1	Conserved DNA-binding protein
				Predicted by at least one method	W5S_1821	1980735	1981073	1	Hypothetical protein
				Predicted by at least one method	W5S_1822	1981181	1981591	1	Hypothetical protein
				Predicted by at least one method	W5S_1823	1982138	1982437	1	Hypoticical protein
				Predicted by at least one method	W5S_1824	1982451	1983755	1	Putative EA59 gene protein, phage lambda
				Predicted by at least one method	W5S_1825	1983745	1984635	1	Hypothetical protein
				Predicted by at least one method	W5S_1826	1984818	1985138	-1	Hypothetical protein
				Predicted by at least one method	W5S_1827	1985168	1985542	-1	11.6 kDa putative exported protein
				Predicted by at least one method	W5S_1828	1985578	1986375	-1	Hypothetical protein
				Predicted by at least one method	W5S_1829	1986694	1987923	-1	Relaxase/mobilization nuclease domain-containing protein
				Predicted by at least one method	W5S_1830	1987986	1988381	-1	Auxiliary mobilization protein C
				Predicted by at least one method	W5S_1831	1988679	1988969	1	Hypoticical protein
				Predicted by at least one method	W5S_1832	1989004	1989453	-1	Hypoticical protein
				Predicted by at least one method	W5S_1833	1991007	1992458	1	Hypothetical protein
				Predicted by at least one method	W5S_1834	1992519	1993382	1	D12 class N6 adenine-specific DNA methyltransferase
				Predicted by at least one method	W5S_1835	1993480	1994073	1	Hypothetical protein
				Predicted by at least one method	W5S_1836	1994256	1994612	1	Hypoticical protein
				Predicted by at least one method	W5S_1837	1994671	1994844	-1	Putative prophage protein
				Predicted by at least one method	W5S_1838	1995086	1995280	1	Hypothetical protein
				Predicted by at least one method	W5S_1839	1995660	1996409	-1	Hypothetical protein
				Predicted by at least one method	W5S_1840	1996402	1996755	-1	Hypothetical protein
				Predicted by at least one method	W5S_1841	1997002	1997160	-1	Hypothetical protein
				Predicted by at least one method	W5S_1842	1997250	1997735	1	Hcp protein
				Predicted by at least one method	W5S_1843	1998122	1998781	1	Hypothetical protein
				Predicted by at least one method	W5S_1844	1999120	1999689	-1	Hypothetical protein
				Predicted by at least one method	W5S_1845	1999664	1999819	-1	Hypoticical protein
				Predicted by at least one method	W5S_1846	2000066	2000269	-1	Hypothetical protein
				Predicted by at least one method	W5S_1847	2000262	2000903	-1	hypothetical protein
				Predicted by at least one method	W5S_1848	2001187	2002416	-1	Prophage CP4-57 integrase
GI-22	2500432	2528916	28484	Predicted by at least one method	W5S_2306	2499170	2500456	1	YnbD protein
				Predicted by at least one method	W5S_2307	2500432	2500842	1	putative Zn-dependent hydrolases of the beta-lactamase fold protein
				Predicted by at least one method	W5S_2308	2501342	2501665	-1	Hypothetical protein
				Predicted by at least one method	W5S_2309	2501719	2501943	-1	Hypothetical protein
				Predicted by at least one method	W5S_2310	2502135	2503292	-1	Phage like secreted protein
				Predicted by at least one method	W5S_2311	2503289	2504329	-1	32.7 kDa protein
				Predicted by at least one method	W5S_2312	2504336	2504614	-1	Phage like membrane protein
				Predicted by at least one method	W5S_2313	2504633	2505886	-1	Conserved hypothetical phage protein
				Predicted by at least one method	W5S_2314	2506126	2506359	-1	Phage like membrane protein
				Predicted by at least one method	W5S_2315	2506535	2506642	-1	Hypothetical protein
				Predicted by at least one method	W5S_2316	2506667	2506984	-1	Helix-destabilizing protein (Single-stranded DNA-binding protein)(GPV)
				Predicted by at least one method	W5S_2317	2506995	2507264	-1	Hypothetical protein
				Predicted by at least one method	W5S_2318	2507272	2508270	-1	RstA phage replication protein
				Predicted by at least one method	W5S_2319	2508251	2508484	-1	Hypothetical protein
				Predicted by at least one method	W5S_2320	2508735	2509277	-1	Hypothetical protein
				Predicted by at least one method	W5S_2321	2509543	2509824	1	Hypothetical protein
				Predicted by at least one method	W5S_2322	2510243	2510497	-1	Putative surface exclusion lipoprotein
				Predicted by at least one method	W5S_2323	2510509	2511474	-1	Transport secretion system IV protein, VirB6
				Predicted by at least one method	W5S_2324	2511474	2511620	-1	Hypoticical protein
				Predicted by at least one method	W5S_2325	2512060	2512812	-1	transposase
				Predicted by at least one method	W5S_2326	2512923	2513234	-1	IS911, transposase orfA
				Predicted by at least one method	W5S_2327	2513303	2513575	-1	Helix-destabilizing protein (Single-stranded DNA-binding protein)(GPV)
				Predicted by at least one method	W5S_2328	2513586	2514701	-1	Phage/plasmid replication protein, gene II/X
				Predicted by at least one method	W5S_2329	2514896	2515099	1	Mobilization protein BmgB
				Predicted by at least one method	W5S_2330	2515219	2515962	1	Nucleotide-binding protein containing TIR-like domain
				Predicted by at least one method	W5S_2331	2515990	2516346	1	Hypothetical protein
				Predicted by at least one method	W5S_2332	2516528	2516797	-1	Hypothetical protein
				Predicted by at least one method	W5S_2333	2517123	2517350	1	Hypothetical protein
				Predicted by at least one method	W5S_2334	2517364	2517831	1	Hypothetical protein
				Predicted by at least one method	W5S_2335	2517889	2518212	-1	Hypothetical protein
				Predicted by at least one method	W5S_2336	2518266	2518496	-1	Hypothetical protein
				Predicted by at least one method	W5S_2337	2518693	2519853	-1	Putative phage like secreted protein
				Predicted by at least one method	W5S_2338	2519850	2520887	-1	32.7 kDa protein
				Predicted by at least one method	W5S_2339	2520893	2521171	-1	Phage like membrane protein
				Predicted by at least one method	W5S_2340	2521191	2522066	-1	Conserved hypothetical phage protein
				Predicted by at least one method	W5S_2341	2522047	2522436	-1	Hypothetical protein
				Predicted by at least one method	W5S_2342	2522669	2522914	-1	Phage like membrane protein
				Predicted by at least one method	W5S_2343	2523219	2523536	-1	Helix-destabilizing protein (Single-stranded DNA-binding protein)(GPV)
				Predicted by at least one method	W5S_2344	2523564	2523812	-1	Hypothetical protein
				Predicted by at least one method	W5S_2345	2523787	2523981	-1	Hypothetical protein
				Predicted by at least one method	W5S_2346	2523956	2525749	-1	Putative replication initiation protein
				Predicted by at least one method	W5S_2347	2526002	2526307	-1	Hypothetical protein
				Predicted by at least one method	W5S_2348	2526583	2526852	-1	Hypothetical protein
				Predicted by at least one method	W5S_2349	2527144	2528253	1	Hypothetical protein
				Predicted by at least one method	W5S_2350	2528650	2528916	1	Hypothetical protein
GI-23	2580904	2605704	24800	Predicted by at least one method	W5S_2396	2580904	2581398	-1	Lipoprotein, putative
				Predicted by at least one method	W5S_2397	2581395	2582003	-1	Hypothetical protein
				Predicted by at least one method	W5S_2398	2582097	2582561	1	Hypothetical protein
				Predicted by at least one method	W5S_2399	2582840	2583187	-1	Hypothetical protein
				Predicted by at least one method	W5S_2400	2583291	2583683	-1	Hypothetical protein
				Predicted by at least one method	W5S_2401	2583685	2583840	-1	Hypothetical protein
				Predicted by at least one method	W5S_2402	2584198	2584422	1	Hypothetical protein
				Predicted by at least one method	W5S_2403	2584493	2584909	-1	Hypothetical protein
				Predicted by at least one method	W5S_2404	2584912	2588901	-1	Rhs family protein
				Predicted by at least one method	W5S_2405	2589144	2589887	-1	Phospholipase A accessory protein
				Predicted by at least one method	W5S_2406	2589949	2590623	-1	Fibronectin type 3 and ankyrin repeat domains 1 protein
				Predicted by at least one method	W5S_2407	2590721	2592013	-1	Propable Phospholipase A1
				Predicted by at least one method	W5S_2408	2592006	2593160	-1	Aec14
				Predicted by at least one method	W5S_2409	2593163	2595301	-1	Type VI secretion system Vgr family protein
				Predicted by at least one method	W5S_2410	2595348	2595740	-1	Type VI secretion protein TssI
				Predicted by at least one method	W5S_2411	2595750	2596355	-1	Putative exported protein
				Predicted by at least one method	W5S_2412	2596368	2597054	-1	QnrD
				Predicted by at least one method	W5S_2413	2597017	2597439	-1	Hypothetical protein
				Predicted by at least one method	W5S_2414	2597436	2598257	-1	Pentapeptide repeat protein
				Predicted by at least one method	W5S_2415	2598609	2599976	-1	Pentapeptide repeat-containing protein
				Predicted by at least one method	W5S_2416	2600077	2600460	-1	Hypothetical protein
				Predicted by at least one method	W5S_2417	2600753	2601127	-1	Hypothetical protein
				Predicted by at least one method	W5S_2418	2601429	2601809	-1	Hypothetical protein
				Predicted by at least one method	W5S_2419	2601818	2602288	-1	Hypothetical protein
				Predicted by at least one method	W5S_2420	2602263	2604026	-1	Rhs element Vgr protein
				Predicted by at least one method	W5S_2421	2604044	2605474	-1	Transmembrane serine/threonine-protein kinase L pknL
				Predicted by at least one method	W5S_2422	2605504	2608113	-1	Type VI secretion ATPase, ClpV1 family
GI-24	2614779	2619269	4490	Predicted by at least one method	W5S_2429	2614277	2616091	-1	Forkhead-associated (FHA) protein
				Predicted by at least one method	W5S_2430	2616352	2617011	-1	Bacterial SH3 domain protein
				Predicted by at least one method	W5S_2431	2617028	2617474	-1	Hypothetical protein
				Predicted by at least one method	W5S_2432	2617529	2618011	-1	Type VI secretion system effector, Hcp1 family
				Predicted by at least one method	W5S_2433	2618320	2619819	-1	Type VI secretion protein, EvpB/VC_A0108 family
GI-25	2680751	2689167	8416	Predicted by at least one method	W5S_2486	2680751	2681077	-1	Hypothetical protein
				Predicted by at least one method	W5S_2487	2681125	2681688	-1	Hypothetical protein
				Predicted by at least one method	W5S_2488	2681766	2682149	-1	Hypothetical protein
				Predicted by at least one method	W5S_2489	2682302	2682697	-1	Hypothetical protein
				Predicted by at least one method	W5S_2490	2683415	2683825	-1	Hypothetical protein
				Predicted by at least one method	W5S_2491	2684355	2684591	1	Endoribonuclease symE
				Predicted by at least one method	W5S_2492	2684634	2684864	-1	Hypothetical protein
				Predicted by at least one method	W5S_2493	2684932	2685153	-1	Hypothetical protein
				Predicted by at least one method	W5S_2494	2686079	2686510	-1	Hypothetical protein
				Predicted by at least one method	W5S_2495	2686815	2687210	-1	Iso-IS1 ORF2
				Predicted by at least one method	W5S_2496	2687237	2687509	-1	Insertion element IS1 protein insA
				Predicted by at least one method	W5S_2497	2687545	2687805	-1	Hypothetical protein
				Predicted by at least one method	W5S_2498	2688138	2688818	1	putative HTH-type transcriptional regulator ydfH
				Predicted by at least one method	W5S_2499	2688955	2689167	-1	Hypothetical protein
GI-26	3050189	3055342	5153	Predicted by at least one method	W5S_2820	3050189	3050443	1	Regulatory protein AriR
				Predicted by at least one method	W5S_2821	3051182	3051469	1	Hypothetical protein
				Predicted by at least one method	W5S_2822	3051469	3051699	1	Hypothetical protein
				Predicted by at least one method	W5S_2823	3051956	3052357	1	DNA-binding protein H-NS
				Predicted by at least one method	W5S_2824	3052415	3052711	-1	Colicin-E7 immunity protein (ImmE7) (Microcin-E7 immunity protein)
				Predicted by at least one method	W5S_2825	3052790	3052990	-1	ISxac3 transposase
				Predicted by at least one method	W5S_2826	3053233	3053493	1	Hypothetical protein
				Predicted by at least one method	W5S_2828	3054242	3054901	1	Inner membrane protein YccA
				Predicted by at least one method	W5S_2829	3055013	3055342	1	Sulfurtransferase tusE
GI-27	3071514	3076694	5180	Predicted by at least one method	W5S_2848	3071514	3071825	1	Antibiotic biosynthesis monooxygenase domain-containing protein
				Predicted by at least one method	W5S_2849	3072390	3072635	1	Hypothetical protein
				Predicted by at least one method	W5S_2850	3072890	3073429	1	Nucleoprotein/polynucleotide-associated enzyme
				Predicted by at least one method	W5S_2851	3073730	3074212	1	Cold shock-like protein cspLA (CspL)
				Predicted by at least one method	W5S_2852	3074286	3075356	-1	S-adenosyl-L-methionine:benzoic acid/salicylic acid carboxyl methyltransferase
				Predicted by at least one method	W5S_2853	3075771	3076100	-1	Phosrestin like protein
				Predicted by at least one method	W5S_2854	3076158	3076694	-1	Inner membrane protein YgaP
GI-28	3089355	3093391	4036	Predicted by at least one method	W5S_2867	3089355	3090239	1	Hypothetical protein
				Predicted by at least one method	W5S_2868	3090255	3090689	1	Putative tail fiber chaperone, Qin prophage
				Predicted by at least one method	W5S_2869	3090743	3091357	-1	Putative Tail fiber assembly protein like protein
				Predicted by at least one method	W5S_2870	3091357	3092241	-1	Phage tail collar protein
				Predicted by at least one method	W5S_2871	3092189	3093391	-1	Tail fiber
GI-29	3192358	3197516	5158	Predicted by at least one method	W5S_2967	3192358	3192837	-1	Hypothetical protein
				Predicted by at least one method	W5S_2968	3193193	3194614	1	Hypothetical protein
				Predicted by at least one method	W5S_2969	3194880	3195311	-1	Putative integron gene cassette protein
				Predicted by at least one method	W5S_2970	3195866	3196456	-1	Flavoredoxin
				Predicted by at least one method	W5S_2971	3196835	3197167	1	Hypothetical protein
				Predicted by at least one method	W5S_2972	3197178	3197516	1	Hypothetical protein
GI-30	3230301	3246033	15732	Predicted by at least one method	W5S_3000	3230301	3231197	-1	UTP-glucose-1-phosphate uridylyltransferase
				Predicted by at least one method	W5S_3001	3231432	3232301	1	Glucose-1-phosphate thymidylyltransferase
				Predicted by at least one method	W5S_3002	3232303	3232839	1	dTDP-4-dehydrorhamnose 3,5-epimerase
				Predicted by at least one method	W5S_3003	3232836	3233681	1	dTDP-4-dehydrorhamnose reductase
				Predicted by at least one method	W5S_3004	3233723	3234676	-1	UDP-galactopyranose mutase
				Predicted by at least one method	W5S_3005	3234619	3234867	-1	Hypothetical protein
				Predicted by at least one method	W5S_3006	3235003	3235461	-1	Insertion element IS630 uncharacterized 39 kDa protein
				Predicted by at least one method	W5S_3007	3235451	3235702	-1	Putative transposase, IS630 family
				Predicted by at least one method	W5S_3008	3235725	3235865	1	Hypoticical protein
				Predicted by at least one method	W5S_3009	3235960	3237303	-1	Hypothetical protein
				Predicted by at least one method	W5S_3010	3237595	3238347	-1	Capsular biosynthesis protein
				Predicted by at least one method	W5S_3011	3238364	3239335	-1	Beta-1,3-N-acetylglucosaminyltransferase
				Predicted by at least one method	W5S_3012	3239343	3240413	-1	Lipopolysaccharide 1,6-galactosyltransferase
				Predicted by at least one method	W5S_3013	3240472	3241458	-1	UDP-glucose:glucosyl LPS a1,2-glucosyltransferase
				Predicted by at least one method	W5S_3014	3241445	3242665	-1	Polysaccharide biosynthesis protein CpsL
				Predicted by at least one method	W5S_3015	3242671	3243720	-1	N-acetylneuraminate synthase
				Predicted by at least one method	W5S_3016	3243724	3244242	-1	Pseudaminic acid biosynthesis N-acetyl transferase
				Predicted by at least one method	W5S_3017	3244239	3245285	-1	Spore coat polysaccharide biosynthesis protein spsG
				Predicted by at least one method	W5S_3018	3245335	3246033	-1	Acylneuraminate cytidylyltransferase
				Predicted by at least one method	W5S_3019	3246030	3246815	-1	UDP-4-amino-4-deoxy-L-arabinose--oxoglutarate aminotransferase
GI-31	3703246	3707925	4679	Predicted by at least one method	W5S_3422	3703476	3704450	-1	Tyrosine recombinase XerD
				Predicted by at least one method	W5S_3423	3704491	3705939	-1	Putative helicase/relaxase
				Predicted by at least one method	W5S_3424	3705979	3706119	-1	Hypothetical protein
				Predicted by at least one method	W5S_3425	3706131	3706769	1	Putative membrane protein
				Predicted by at least one method	W5S_3426	3706858	3707811	1	TraE
GI-32	3719879	3761902	42023	Predicted by at least one method	W5S_3437	3719879	3720088	-1	Hypothetical protein
				Predicted by at least one method	W5S_3438	3720188	3720664	-1	DNA repair protein RadC
				Predicted by at least one method	W5S_3439	3720796	3721200	-1	Hypothetical protein
				Predicted by at least one method	W5S_3440	3721299	3721493	-1	Hypothetical protein
				Predicted by at least one method	W5S_3441	3721495	3722127	-1	Hypothetical protein
				Predicted by at least one method	W5S_3442	3722217	3722690	-1	Hypothetical protein
				Predicted by at least one method	W5S_3443	3722772	3723119	-1	hypothetical protein
				Predicted by at least one method	W5S_3444	3723458	3723652	-1	Hypothetical protein
				Predicted by at least one method	W5S_3445	3723680	3724567	-1	Putative DNA-binding prophage protein
				Predicted by at least one method	W5S_3446	3725492	3726334	1	Hypothetical protein
				Predicted by at least one method	W5S_3447	3726844	3727380	1	Phosphinothricin N-acetyltransferase
				Predicted by at least one method	W5S_3448	3727464	3727841	-1	Arsenate reductase
				Predicted by at least one method	W5S_3449	3727854	3728246	-1	YfdA protein
				Predicted by at least one method	W5S_3450	3728408	3729178	-1	IS407A, transposase OrfB
				Predicted by at least one method	W5S_3451	3729253	3729714	-1	IS1400 transposase A
				Predicted by at least one method	W5S_3452	3729943	3730386	-1	Hypothetical protein
				Predicted by at least one method	W5S_3453	3730545	3731297	-1	transposase
				Predicted by at least one method	W5S_3454	3731408	3731719	-1	IS911, transposase orfA
				Predicted by at least one method	W5S_3455	3731788	3732726	-1	hydrolase of the alpha/beta superfamily
				Predicted by at least one method	W5S_3456	3732738	3733934	-1	Purine ribonucleoside efflux pump NepI
				Predicted by at least one method	W5S_3457	3734167	3734913	1	putative transcriptional regulator YcjZ
				Predicted by at least one method	W5S_3458	3735331	3736143	1	Hypothetical protein
				Predicted by at least one method	W5S_3459	3736163	3736534	1	Putative transcriptional regulator, ModE family
				Predicted by at least one method	W5S_3460	3736823	3737731	1	putative manganese-dependent inorganic pyrophosphatase
				Predicted by at least one method	W5S_3461	3737728	3738153	1	Universal stress protein A
				Predicted by at least one method	W5S_3462	3738170	3739459	1	Enolase
				Predicted by at least one method	W5S_3463	3739555	3739929	1	crcB like protein
				Predicted by at least one method	W5S_3464	3739905	3740153	-1	Hypoticical protein
				Predicted by at least one method	W5S_3465	3740198	3740791	-1	Arsenical resistance protein ArsH
				Predicted by at least one method	W5S_3466	3741035	3741544	-1	Protein-tyrosine phosphatase, low molecular weight
				Predicted by at least one method	W5S_3467	3741617	3742045	-1	Arsenate reductase
				Predicted by at least one method	W5S_3468	3742103	3743392	-1	Arsenical pump membrane protein
				Predicted by at least one method	W5S_3469	3743433	3745199	-1	Arsenical pump-driving ATPase
				Predicted by at least one method	W5S_3470	3745222	3745587	-1	Arsenical resistance operon trans-acting repressor ArsD
				Predicted by at least one method	W5S_3471	3745610	3745921	-1	Putative arsenate reductase (Arsenical pump modifier) protein
				Predicted by at least one method	W5S_3472	3746147	3746500	-1	Arsenical resistance operon repressor
				Predicted by at least one method	W5S_3473	3746710	3747456	1	RNA polymerase sigma factor SigZ
				Predicted by at least one method	W5S_3474	3747419	3747535	1	Hypothetical protein
				Predicted by at least one method	W5S_3475	3747661	3748662	1	Permease
				Predicted by at least one method	W5S_3476	3748676	3748906	1	Redox-active disulfide protein 2
				Predicted by at least one method	W5S_3477	3749076	3749279	-1	Hypothetical protein
				Predicted by at least one method	W5S_3478	3749360	3750205	-1	UspA like nucleotide-binding protein
				Predicted by at least one method	W5S_3479	3750205	3751683	-1	Antisigma-factor antagonist, STAS
				Predicted by at least one method	W5S_3480	3752093	3752728	-1	ATPase
				Predicted by at least one method	W5S_3481	3752782	3753507	-1	Hypothetical protein
				Predicted by at least one method	W5S_3482	3753611	3753883	1	Hypothetical protein
				Predicted by at least one method	W5S_3483	3753931	3755466	-1	Hypothetical protein
				Predicted by at least one method	W5S_3484	3755476	3755820	-1	Hypothetical protein
				Predicted by at least one method	W5S_3485	3755823	3757250	-1	Membrane protein, Tfp pilus assembly, pilus retraction ATPase PilT
				Predicted by at least one method	W5S_3486	3757266	3758234	-1	Integrating conjugative element protein, PFL4710 family
				Predicted by at least one method	W5S_3487	3758231	3758635	-1	Protein containing DUF1525
				Predicted by at least one method	W5S_3488	3758724	3761105	-1	Hypothetical protein
				Predicted by at least one method	W5S_3489	3761295	3761522	1	Hypothetical protein
				Predicted by at least one method	W5S_3490	3761519	3761902	-1	Hypothetical protein
GI-33	3772376	3807708	35332	Predicted by at least one method	W5S_3501	3771973	3772383	-1	Conjugative transfer region lipoprotein
				Predicted by at least one method	W5S_3502	3772376	3772837	-1	Hypothetical protein
				Predicted by at least one method	W5S_3503	3772824	3773627	-1	hemophilus-specific protein, uncharacterized
				Predicted by at least one method	W5S_3504	3773630	3775171	-1	Integrating conjugative element protein, PFL4705 family
				Predicted by at least one method	W5S_3505	3775168	3776064	-1	Integrating conjugative element protein, PFL4704 family
				Predicted by at least one method	W5S_3506	3776061	3776720	-1	Integrating conjugative element protein, PFL4703 family
				Predicted by at least one method	W5S_3507	3776717	3777091	-1	Hypothetical protein
				Predicted by at least one method	W5S_3508	3777312	3777461	-1	Hypothetical protein
				Predicted by at least one method	W5S_3509	3777490	3777726	-1	Putative membrane protein
				Predicted by at least one method	W5S_3510	3777723	3778031	-1	putative type III effector Hop protein
				Predicted by at least one method	W5S_3511	3778153	3778536	-1	Hypothetical protein
				Predicted by at least one method	W5S_3512	3778579	3778992	-1	Hypothetical protein
				Predicted by at least one method	W5S_3513	3779123	3783394	-1	YD repeat protein
				Predicted by at least one method	W5S_3514	3783387	3783830	-1	T6SS protein Cts1W
				Predicted by at least one method	W5S_3515	3783859	3785688	-1	VgrG protein
				Predicted by at least one method	W5S_3516	3785810	3786328	-1	Hcp protein
				Predicted by at least one method	W5S_3517	3786664	3787416	-1	Hypothetical protein
				Predicted by at least one method	W5S_3518	3787416	3788354	-1	Hypothetical protein
				Predicted by at least one method	W5S_3519	3788342	3789526	-1	Hypothetical protein
				Predicted by at least one method	W5S_3520	3789519	3789944	-1	Hypothetical protein
				Predicted by at least one method	W5S_3521	3789959	3790510	-1	Hypothetical protein
				Predicted by at least one method	W5S_3522	3790507	3791157	-1	Lytic transglycosylase catalytic
				Predicted by at least one method	W5S_3523	3791136	3791843	-1	Conserved protein, putatively exported
				Predicted by at least one method	W5S_3524	3791852	3792655	-1	Hypothetical protein
				Predicted by at least one method	W5S_3525	3792760	3793428	-1	putative phage integrase
				Predicted by at least one method	W5S_3526	3793458	3793883	-1	Shufflon-specific recombinase
				Predicted by at least one method	W5S_3527	3794488	3794898	1	Putative tail fiber protein
				Predicted by at least one method	W5S_3528	3794970	3795392	1	Putative tail fiber protein
				Predicted by at least one method	W5S_3529	3795464	3795853	1	Putative tail fiber protein
				Predicted by at least one method	W5S_3530	3795895	3797250	-1	Shufflon protein A'
				Predicted by at least one method	W5S_3531	3797264	3797923	-1	Putative prepilin peptidase
				Predicted by at least one method	W5S_3532	3797920	3798438	-1	Lytic transglycosylase PilT
				Predicted by at least one method	W5S_3533	3798445	3799032	-1	TypeIV prepilin
				Predicted by at least one method	W5S_3534	3799088	3800254	-1	PilR
				Predicted by at least one method	W5S_3535	3800257	3801822	-1	General secretion pathway protein E
				Predicted by at least one method	W5S_3536	3801822	3802349	-1	Conjugative transfer outer membrane protein PilP
				Predicted by at least one method	W5S_3537	3802346	3803653	-1	PilO protein
				Predicted by at least one method	W5S_3538	3803664	3805328	-1	Type IVB pilus formation outer membrane protein, R64 PilN family
				Predicted by at least one method	W5S_3539	3805342	3805794	-1	PilM protein
				Predicted by at least one method	W5S_3540	3805794	3807122	-1	Putative Type IV pilus protein
				Predicted by at least one method	W5S_3541	3807271	3807708	-1	Hypothetical protein
GI-34	4414076	4418156	4080	Predicted by at least one method	W5S_4077	4414076	4414366	-1	Hypothetical protein
				Predicted by at least one method	W5S_4078	4414807	4415223	-1	DNA-binding prophage protein
				Predicted by at least one method	W5S_4079	4415178	4415510	-1	Hypothetical protein
				Predicted by at least one method	W5S_4080	4415512	4416549	-1	IS630 transposase
				Predicted by at least one method	W5S_4081	4416632	4416835	-1	Putative DNA-binding prophage protein
				Predicted by at least one method	W5S_4082	4417113	4418156	1	Hypothetical protein
GI-35	4456439	4466970	10531	Predicted by at least one method	W5S_4116	4456439	4456810	-1	Hypothetical protein
				Predicted by at least one method	W5S_4122	4462630	4463178	1	Protein yrdA
				Predicted by at least one method	W5S_4123	4463163	4463420	-1	Hypothetical protein
				Predicted by at least one method	W5S_4124	4463417	4464244	-1	Shikimate dehydrogenase
				Predicted by at least one method	W5S_4125	4464264	4464833	-1	Putative ribosome maturation factor rimN
				Predicted by at least one method	W5S_4126	4464826	4465383	-1	Topoisomerase DNA-binding C4 zinc finger domain protein
				Predicted by at least one method	W5S_4127	4465404	4465877	-1	Protein smg
				Predicted by at least one method	W5S_4128	4465849	4466970	-1	DNA protecting protein DprA
GI-36	4784027	4827529	43502	Predicted by at least one method	W5S_4428	4784027	4784725	1	Putative ankyrin repeat protein
				Predicted by at least one method	W5S_4429	4784791	4785489	1	Putative phospholipase A accessory protein
				Predicted by at least one method	W5S_4430	4785555	4786253	1	Putative ankyrin repeat protein
				Predicted by at least one method	W5S_4431	4786319	4787017	1	Putative ankyrin repeat protein
				Predicted by at least one method	W5S_4432	4787176	4788132	1	Hypothetical protein
				Predicted by at least one method	W5S_4433	4788129	4789046	1	Putative membrane protein
				Predicted by at least one method	W5S_4434	4789067	4794397	1	Substrate-binding repeat protein
				Predicted by at least one method	W5S_4435	4794432	4794749	1	pathogenicity island protein
				Predicted by at least one method	W5S_4436	4794724	4795146	1	Exonuclease domain in DNA-polymerase alpha and epsilon chain, ribonuclease T
				Predicted by at least one method	W5S_4437	4796290	4797222	1	YD repeat-containing domain protein
				Predicted by at least one method	W5S_4438	4797267	4797857	1	Putative type III restriction-modification system methylation subunit
				Predicted by at least one method	W5S_4439	4798202	4798723	1	Hypothetical protein
				Predicted by at least one method	W5S_4440	4798729	4799106	1	Hypothetical protein
				Predicted by at least one method	W5S_4441	4799584	4800075	1	Cell wall assembly/cell proliferation coordinating protein, KNR4-like protein
				Predicted by at least one method	W5S_4442	4800136	4800327	-1	Hypothetical protein
				Predicted by at least one method	W5S_4443	4800565	4801053	1	Hypothetical protein
				Predicted by at least one method	W5S_4444	4801181	4801426	1	Hypothetical protein
				Predicted by at least one method	W5S_4445	4801440	4801922	1	Hypothetical protein
				Predicted by at least one method	W5S_4446	4802134	4802793	1	Hypothetical protein
				Predicted by at least one method	W5S_4447	4802979	4804202	1	RHS family protein
				Predicted by at least one method	W5S_4448	4804713	4805183	1	YobK
				Predicted by at least one method	W5S_4449	4805404	4806078	1	Hypothetical protein
				Predicted by at least one method	W5S_4450	4806658	4807137	-1	Hypothetical protein
				Predicted by at least one method	W5S_4451	4807355	4807681	1	Hypothetical protein
				Predicted by at least one method	W5S_4452	4808405	4808689	1	Hypothetical protein
				Predicted by at least one method	W5S_4453	4808730	4809194	1	Hypothetical protein
				Predicted by at least one method	W5S_4454	4809432	4809773	1	Hypothetical protein
				Predicted by at least one method	W5S_4455	4809854	4810369	1	Hypothetical protein
				Predicted by at least one method	W5S_4456	4810903	4811427	1	Hemolysin/hemagglutinin-like protein HecA
				Predicted by at least one method	W5S_4457	4811427	4811756	1	Hypothetical protein
				Predicted by at least one method	W5S_4458	4811836	4811934	-1	Hypothetical protein
				Predicted by at least one method	W5S_4459	4812650	4812973	1	Hypothetical protein
				Predicted by at least one method	W5S_4460	4813036	4813251	-1	Orf8
				Predicted by at least one method	W5S_4461	4813946	4814455	1	SPBc2 prophage-derived Hypothetical protein yokK
				Predicted by at least one method	W5S_4462	4814945	4815436	1	Hypothetical protein
				Predicted by at least one method	W5S_4463	4815852	4816139	1	Hypothetical protein
				Predicted by at least one method	W5S_4464	4816776	4817159	1	Hypothetical protein
				Predicted by at least one method	W5S_4465	4817105	4817539	-1	Hypothetical protein
				Predicted by at least one method	W5S_4466	4818128	4818595	1	Hypothetical protein
				Predicted by at least one method	W5S_4467	4818781	4819362	1	Hypothetical protein
				Predicted by at least one method	W5S_4468	4819813	4819956	1	Hypothetical protein
				Predicted by at least one method	W5S_4469	4821060	4821503	1	Protein involved in beta-1 3-glucan synthesis-like protein
				Predicted by at least one method	W5S_4470	4821823	4822128	1	Hypothetical protein
				Predicted by at least one method	W5S_4471	4822292	4822780	1	Hypothetical protein
				Predicted by at least one method	W5S_4472	4823045	4823701	1	Hypothetical protein
				Predicted by at least one method	W5S_4473	4823755	4824213	1	Hypothetical protein
				Predicted by at least one method	W5S_4474	4824673	4825149	-1	Hypothetical protein
				Predicted by at least one method	W5S_4475	4825740	4826456	1	Hypothetical protein
				Predicted by at least one method	W5S_4476	4826600	4827529	1	SDS degradation transcriptional activation protein
				Predicted by at least one method	W5S_4477	4827516	4828244	-1	Hypothetical protein
GI-37	4840063	4848084	8021	Predicted by at least one method	W5S_4486	4840063	4840653	1	Hypothetical protein
				Predicted by at least one method	W5S_4487	4840810	4841139	1	Hypothetical protein
				Predicted by at least one method	W5S_4488	4841254	4841583	1	Hypothetical protein
				Predicted by at least one method	W5S_4489	4841849	4842238	1	Hypothetical protein
				Predicted by at least one method	W5S_4490	4842452	4842799	1	hypothetical protein
				Predicted by at least one method	W5S_4491	4843143	4843409	1	Hypothetical protein
				Predicted by at least one method	W5S_4492	4843591	4843881	1	Putative ribonuclease inhibitor YrdF
				Predicted by at least one method	W5S_4493	4844099	4844767	1	Hypothetical protein
				Predicted by at least one method	W5S_4494	4844798	4845043	1	Hypothetical protein
				Predicted by at least one method	W5S_4495	4845037	4845300	1	hypothetical protein
				Predicted by at least one method	W5S_4496	4845581	4846048	1	Hypothetical protein
				Predicted by at least one method	W5S_4497	4846041	4846415	1	Hypothetical protein
				Predicted by at least one method	W5S_4498	4846670	4847125	1	Hypothetical protein
				Predicted by at least one method	W5S_4499	4847256	4847492	1	Hypothetical protein
				Predicted by at least one method	W5S_4500	4847548	4848084	1	Hypothetical protein
GI-38	4877788	4888440	10652	Predicted by at least one method	W5S_4525	4877788	4877919	1	Hypothetical protein
				Predicted by at least one method	W5S_4526	4878242	4879474	1	Lipid A-core:surface polymer ligase WaaL
				Predicted by at least one method	W5S_4527	4879471	4880541	1	Lipopolysaccharide core biosynthesis glycosyltransferase RfaQ
				Predicted by at least one method	W5S_4528	4880538	4881653	1	Lipopolysaccharide core biosynthesis protein RfaG
				Predicted by at least one method	W5S_4529	4881731	4882741	1	Lipopolysaccharide 1,3-galactosyltransferase
				Predicted by at least one method	W5S_4530	4882793	4883803	1	Lipopolysaccharide 1,3-galactosyltransferase
				Predicted by at least one method	W5S_4531	4883961	4884749	1	Hypothetical protein
				Predicted by at least one method	W5S_4532	4885668	4885760	1	Hypothetical protein
				Predicted by at least one method	W5S_4533	4885906	4886655	-1	Glycosyl transferase, family 25
				Predicted by at least one method	W5S_4534	4886738	4887514	1	Lipopolysaccharide core biosynthesis glycosyltransferase
				Predicted by at least one method	W5S_4535	4887580	4888440	1	putative glycosyltransferase C4F11.04c
GI-39	5046368	5049606	3238	Predicted by at least one method	W5S_4688	5046368	5046505	1	Hypothetical protein
				Predicted by at least one method	W5S_4689	5046717	5047070	-1	Dsba oxidoreductase, putative
				Predicted by at least one method	W5S_4690	5047342	5048025	-1	Hypothetical protein
				Predicted by at least one method	W5S_4691	5048056	5048349	-1	Ferredoxin-1, chloroplastic
				Predicted by at least one method	W5S_4692	5048346	5048597	-1	Hypothetical protein
				Predicted by at least one method	W5S_4693	5048627	5048932	-1	Hypothetical protein
				Predicted by at least one method	W5S_4694	5049210	5049425	1	Insertion element ISR1 hypothetical 10 kDa protein A3
				Predicted by at least one method	W5S_4695	5049370	5049606	1	IS407 transposase OrfB
GI-40	5096168	5100953	4785	Predicted by at least one method	W5S_4738	5094600	5096276	-1	Urocanate hydratase
				Predicted by at least one method	W5S_4739	5096759	5097853	1	Glycine betaine/L-proline ABC transporter, ATPase subunit
				Predicted by at least one method	W5S_4740	5097850	5098494	1	putative glycine betaine/carnitine/choline ABC transporter opuCB
				Predicted by at least one method	W5S_4741	5098498	5099178	1	Osmoprotectant (Glycine betaine/carnitine/choline/L-proline) transport integral membrane protein ABC
				Predicted by at least one method	W5S_4742	5099212	5100093	1	Osmoprotectant (Glycine betaine/carnitine/choline/L-proline) binding lipoprotein proX
				Predicted by at least one method	W5S_4743	5100108	5101667	1	Histidine ammonia-lyase

## Sheet: Table S9. GIs_Pwasabiae
Table S9. Predicted Genomic Islands in P. wasabiae CFBP 3304 by at least one of the four methods: IslandPick, IslandPath-DIMOB, SIGI-HMM and Islander
Genome Island	Island start	Island end	Length	Method	Locus	Gene start	Gene end	Strand	Product
GI-1	1378	14944	13566	Predicted by at least one method	A7983_00010	1378	1812	-1	hypothetical protein
				Predicted by at least one method	A7983_00015	2641	3159	-1	hypothetical protein
				Predicted by at least one method	A7983_00020	3312	3713	1	DNA-binding protein
				Predicted by at least one method	A7983_00025	3767	4033	-1	colicin transporter
				Predicted by at least one method	A7983_00030	4030	5832	-1	S-type Pyocin
				Predicted by at least one method	A7983_00035	5994	7574	-1	pilus assembly protein PilV
				Predicted by at least one method	A7983_00040	7664	7909	-1	hypothetical protein
				Predicted by at least one method	A7983_00045	7976	8305	-1	hypothetical protein
				Predicted by at least one method	A7983_00050	8782	9225	1	hypothetical protein
				Predicted by at least one method	A7983_00055	9346	9629	-1	conjugal transfer protein TraD
				Predicted by at least one method	A7983_00060	9629	9883	-1	hypothetical protein
				Predicted by at least one method	A7983_00065	10068	10922	-1	transposase
				Predicted by at least one method	A7983_00070	10919	11218	-1	transposase
				Predicted by at least one method	A7983_00075	12088	13476	1	conjugal transfer protein
				Predicted by at least one method	A7983_00080	13509	13961	-1	hypothetical protein
				Predicted by at least one method	A7983_00085	14165	14944	1	hypothetical protein
GI-2	58943	89066	30123	Predicted by at least one method	A7983_00320	58943	59218	-1	hypothetical protein
				Predicted by at least one method	A7983_00330	59853	61130	1	integrase
				Predicted by at least one method	A7983_00335	61627	63573	1	hypothetical protein
				Predicted by at least one method	A7983_00340	63947	64126	1	hypothetical protein
				Predicted by at least one method	A7983_00345	64692	66407	-1	S-type Pyocin domain-containing protein
				Predicted by at least one method	A7983_00350	66557	68077	-1	pilus assembly protein PilV
				Predicted by at least one method	A7983_00355	68215	68775	-1	pilus assembly protein PilS
				Predicted by at least one method	A7983_00360	68854	69090	-1	hypothetical protein
				Predicted by at least one method	A7983_00365	69191	69592	1	DNA-binding protein
				Predicted by at least one method	A7983_00370	69672	70031	1	hypothetical protein
				Predicted by at least one method	A7983_00375	70137	70421	-1	conjugal transfer protein TraD
				Predicted by at least one method	A7983_00380	70424	70675	-1	hypothetical protein
				Predicted by at least one method	A7983_00385	70851	71075	1	hypothetical protein
				Predicted by at least one method	A7983_00390	71159	71851	1	restriction endonuclease
				Predicted by at least one method	A7983_00395	71889	73268	-1	modification methylase SinI
				Predicted by at least one method	A7983_00400	73576	74163	-1	hypothetical protein
				Predicted by at least one method	A7983_00405	74794	76296	1	molybdopterin-guanine dinucleotide biosynthesis protein MobA
				Predicted by at least one method	A7983_00410	76373	77473	-1	reverse transcriptase
				Predicted by at least one method	A7983_00415	77466	77747	-1	transcriptional regulator
				Predicted by at least one method	A7983_00420	77838	78053	-1	hypothetical protein
				Predicted by at least one method	A7983_00425	78510	78785	-1	hypothetical protein
				Predicted by at least one method	A7983_00430	78796	79347	-1	DNA-directed RNA polymerase subunit beta
				Predicted by at least one method	A7983_00435	79968	80345	1	hypothetical protein
				Predicted by at least one method	A7983_00440	80445	82010	-1	hypothetical protein
				Predicted by at least one method	A7983_00445	82338	83126	-1	hypothetical protein
				Predicted by at least one method	A7983_00450	83956	84228	-1	DNA-binding protein
				Predicted by at least one method	A7983_00455	84271	84621	-1	hypothetical protein
				Predicted by at least one method	A7983_00460	84661	84897	-1	hypothetical protein
				Predicted by at least one method	A7983_00465	84978	85274	-1	hypothetical protein
				Predicted by at least one method	A7983_00470	85354	85668	-1	hypothetical protein
				Predicted by at least one method	A7983_00475	85701	85919	-1	DNA-binding protein
				Predicted by at least one method	A7983_00480	86067	86930	-1	hypothetical protein
				Predicted by at least one method	A7983_00485	87894	89066	1	dienelactone hydrolase
GI-3	64692	89066	24374	Predicted by at least one method	A7983_00345	64692	66407	-1	S-type Pyocin domain-containing protein
				Predicted by at least one method	A7983_00350	66557	68077	-1	pilus assembly protein PilV
				Predicted by at least one method	A7983_00355	68215	68775	-1	pilus assembly protein PilS
				Predicted by at least one method	A7983_00360	68854	69090	-1	hypothetical protein
				Predicted by at least one method	A7983_00370	69672	70031	1	hypothetical protein
				Predicted by at least one method	A7983_00375	70137	70421	-1	conjugal transfer protein TraD
				Predicted by at least one method	A7983_00380	70424	70675	-1	hypothetical protein
				Predicted by at least one method	A7983_00385	70851	71075	1	hypothetical protein
				Predicted by at least one method	A7983_00390	71159	71851	1	restriction endonuclease
				Predicted by at least one method	A7983_00395	71889	73268	-1	modification methylase SinI
				Predicted by at least one method	A7983_00400	73576	74163	-1	hypothetical protein
				Predicted by at least one method	A7983_00405	74794	76296	1	molybdopterin-guanine dinucleotide biosynthesis protein MobA
				Predicted by at least one method	A7983_00410	76373	77473	-1	reverse transcriptase
				Predicted by at least one method	A7983_00415	77466	77747	-1	transcriptional regulator
				Predicted by at least one method	A7983_00420	77838	78053	-1	hypothetical protein
				Predicted by at least one method	A7983_00425	78510	78785	-1	hypothetical protein
				Predicted by at least one method	A7983_00430	78796	79347	-1	DNA-directed RNA polymerase subunit beta
				Predicted by at least one method	A7983_00435	79968	80345	1	hypothetical protein
				Predicted by at least one method	A7983_00440	80445	82010	-1	hypothetical protein
				Predicted by at least one method	A7983_00445	82338	83126	-1	hypothetical protein
				Predicted by at least one method	A7983_00450	83956	84228	-1	DNA-binding protein
				Predicted by at least one method	A7983_00455	84271	84621	-1	hypothetical protein
				Predicted by at least one method	A7983_00460	84661	84897	-1	hypothetical protein
				Predicted by at least one method	A7983_00465	84978	85274	-1	hypothetical protein
				Predicted by at least one method	A7983_00470	85354	85668	-1	hypothetical protein
				Predicted by at least one method	A7983_00475	85701	85919	-1	DNA-binding protein
				Predicted by at least one method	A7983_00480	86067	86930	-1	hypothetical protein
				Predicted by at least one method	A7983_00485	87894	89066	1	dienelactone hydrolase
GI-4	257233	261697	4464	Predicted by at least one method	A7983_01245	257233	257451	-1	DNA-binding protein
				Predicted by at least one method	A7983_01250	258422	259036	1	hypothetical protein
				Predicted by at least one method	A7983_01255	259059	259856	1	hypothetical protein
				Predicted by at least one method	A7983_01260	259853	260656	1	hypothetical protein
				Predicted by at least one method	A7983_01265	260906	261697	-1	sugar-binding protein
GI-5	400090	405880	5790	Predicted by at least one method	A7983_01855	400090	400239	-1	DNA-binding protein
				Predicted by at least one method	A7983_01860	400337	400939	-1	TetR family transcriptional regulator
				Predicted by at least one method	A7983_01865	401057	401980	1	NADPH:quinone reductase
				Predicted by at least one method	A7983_01870	402010	402888	1	oxidoreductase
				Predicted by at least one method	A7983_01875	403182	404036	-1	kinase
				Predicted by at least one method	A7983_01880	404630	404875	-1	regulator
				Predicted by at least one method	A7983_01885	405211	405537	1	addiction module killer protein
				Predicted by at least one method	A7983_01890	405542	405880	1	DNA-binding protein
GI-6	485437	489659	4222	Predicted by at least one method	A7983_02195	485437	486951	-1	diguanylate cyclase
				Predicted by at least one method	A7983_02200	487381	487572	-1	hypothetical protein
				Predicted by at least one method	A7983_02205	487738	488373	-1	cyclic-guanylate-specific phosphodiesterase
				Predicted by at least one method	A7983_02210	489001	489261	1	ferredoxin
				Predicted by at least one method	A7983_02215	489279	489659	-1	holo-ACP synthase
GI-7	710282	724579	14297	Predicted by at least one method	A7983_03215	710282	711544	-1	diaminopimelate decarboxylase
				Predicted by at least one method	A7983_03220	711733	712527	-1	hypothetical protein
				Predicted by at least one method	A7983_03225	712527	714770	-1	DNA-binding protein
				Predicted by at least one method	A7983_03230	714988	715683	-1	hypothetical protein
				Predicted by at least one method	A7983_03235	715683	715922	-1	hypothetical protein
				Predicted by at least one method	A7983_03240	716548	716841	-1	hypothetical protein
				Predicted by at least one method	A7983_03245	717359	717970	-1	resolvase
				Predicted by at least one method	A7983_03250	719120	720034	-1	hypothetical protein
				Predicted by at least one method	A7983_03255	720482	720880	1	hypothetical protein
				Predicted by at least one method	A7983_03260	720997	722658	-1	hypothetical protein
				Predicted by at least one method	A7983_03265	722700	723632	1	LysR family transcriptional regulator
				Predicted by at least one method	A7983_03270	723662	724579	-1	LysR family transcriptional regulator
GI-8	926488	933674	7186	Predicted by at least one method	A7983_04105	926192	926491	1	transposase
				Predicted by at least one method	A7983_04110	926488	927342	1	transposase
				Predicted by at least one method	A7983_04115	927659	927886	1	hypothetical protein
				Predicted by at least one method	A7983_04120	928044	928223	1	hypothetical protein
				Predicted by at least one method	A7983_04125	928561	928908	1	hypothetical protein
				Predicted by at least one method	A7983_04130	928962	929504	1	hypothetical protein
				Predicted by at least one method	A7983_04135	929610	929981	1	type IV secretion protein Rhs
				Predicted by at least one method	A7983_04140	930195	930526	1	hypothetical protein
				Predicted by at least one method	A7983_04145	930875	931108	1	hypothetical protein
				Predicted by at least one method	A7983_04150	931109	931576	1	hypothetical protein
				Predicted by at least one method	A7983_04155	931887	932225	1	hypothetical protein
				Predicted by at least one method	A7983_04160	932408	932710	1	hypothetical protein
				Predicted by at least one method	A7983_04165	932777	933262	1	hypothetical protein
				Predicted by at least one method	A7983_04170	933318	933674	1	hypothetical protein
GI-9	939645	943935	4290	Predicted by at least one method	A7983_04185	939645	940574	1	hypothetical protein
				Predicted by at least one method	A7983_04190	940704	941645	1	hypothetical protein
				Predicted by at least one method	A7983_04195	941775	942716	1	hypothetical protein
				Predicted by at least one method	A7983_04200	942767	943012	1	hypothetical protein
				Predicted by at least one method	A7983_04205	943012	943935	1	hypothetical protein
GI-10	1109237	1122740	13503	Predicted by at least one method	A7983_04905	1109237	1109608	-1	hypothetical protein
				Predicted by at least one method	A7983_04935	1115431	1115979	1	gamma carbonic anhydrase family protein
				Predicted by at least one method	A7983_04940	1115964	1116221	-1	hypothetical protein
				Predicted by at least one method	A7983_04945	1116218	1117045	-1	shikimate dehydrogenase
				Predicted by at least one method	A7983_04950	1117065	1117634	-1	L-threonylcarbamoyladenylate synthase TsaC
				Predicted by at least one method	A7983_04955	1117627	1118184	-1	hypothetical protein
				Predicted by at least one method	A7983_04960	1118205	1118678	-1	hypothetical protein
				Predicted by at least one method	A7983_04965	1118650	1119771	-1	DNA protecting protein DprA
				Predicted by at least one method	A7983_04970	1119900	1120412	1	peptide deformylase
				Predicted by at least one method	A7983_04975	1120436	1121383	1	methionyl-tRNA formyltransferase
				Predicted by at least one method	A7983_04980	1121451	1122740	1	16S rRNA (cytosine(967)-C(5))-methyltransferase
GI-11	1230297	1235922	5625	Predicted by at least one method	A7983_05570	1230025	1231077	1	DNA-binding response regulator
				Predicted by at least one method	A7983_05575	1231208	1232386	1	methionine adenosyltransferase
				Predicted by at least one method	A7983_05580	1232410	1232985	1	microcompartment protein
				Predicted by at least one method	A7983_05585	1233316	1234113	-1	aquaporin
				Predicted by at least one method	A7983_05590	1234221	1235137	-1	glycyl-radical enzyme activating protein
				Predicted by at least one method	A7983_05595	1235246	1237789	-1	glycyl radical enzyme
GI-12	1490361	1499583	9222	Predicted by at least one method	A7983_06710	1490361	1490930	1	hypothetical protein
				Predicted by at least one method	A7983_06715	1491155	1491508	1	hypothetical protein
				Predicted by at least one method	A7983_06720	1491565	1491927	-1	hypothetical protein
				Predicted by at least one method	A7983_06725	1492308	1492745	-1	hypothetical protein
				Predicted by at least one method	A7983_06730	1493588	1493890	-1	hypothetical protein
				Predicted by at least one method	A7983_06735	1494313	1494744	-1	hypothetical protein
				Predicted by at least one method	A7983_06740	1494942	1495337	-1	hypothetical protein
				Predicted by at least one method	A7983_06745	1495419	1495949	-1	hypothetical protein
				Predicted by at least one method	A7983_06750	1495949	1496305	-1	hypothetical protein
				Predicted by at least one method	A7983_06755	1496722	1497366	-1	hypothetical protein
				Predicted by at least one method	A7983_06760	1497493	1497924	-1	hypothetical protein
				Predicted by at least one method	A7983_06765	1499149	1499583	-1	hypothetical protein
GI-13	1598589	1602829	4240	Predicted by at least one method	A7983_07135	1598817	1599188	1	hypothetical protein
				Predicted by at least one method	A7983_07140	1599290	1599829	1	hypothetical protein
				Predicted by at least one method	A7983_07145	1599947	1600216	1	hypothetical protein
				Predicted by at least one method	A7983_07150	1600382	1601089	1	hypothetical protein
				Predicted by at least one method	A7983_07155	1601083	1601565	1	hypothetical protein
				Predicted by at least one method	A7983_07160	1601574	1602011	1	hypothetical protein
				Predicted by at least one method	A7983_07165	1602195	1602800	1	hypothetical protein
GI-14	1824537	1829108	4571	Predicted by at least one method	A7983_08185	1824537	1825043	1	hypothetical protein
				Predicted by at least one method	A7983_08190	1825044	1826810	1	hypothetical protein
				Predicted by at least one method	A7983_08195	1826864	1827526	1	hypothetical protein
				Predicted by at least one method	A7983_08200	1827836	1828417	1	hypothetical protein
				Predicted by at least one method	A7983_08205	1828425	1829108	-1	hypothetical protein
GI-15	1923518	1930327	6809	Predicted by at least one method	A7983_08635	1923518	1924948	-1	hypothetical protein
				Predicted by at least one method	A7983_08640	1925154	1925749	-1	transposase
				Predicted by at least one method	A7983_08645	1925779	1926079	-1	transposase
				Predicted by at least one method	A7983_08650	1926232	1927353	-1	UDP-galactopyranose mutase
				Predicted by at least one method	A7983_08655	1927488	1928384	-1	hypothetical protein
				Predicted by at least one method	A7983_08660	1928389	1929282	-1	hypothetical protein
				Predicted by at least one method	A7983_08665	1929296	1930327	-1	lipopolysaccharide 1,3-galactosyltransferase
GI-16	1964216	1970760	6544	Predicted by at least one method	A7983_08810	1964216	1964752	-1	cell wall assembly/cell proliferation coordinating protein
				Predicted by at least one method	A7983_08815	1964806	1965042	-1	hypothetical protein
				Predicted by at least one method	A7983_08820	1965188	1965646	-1	hypothetical protein
				Predicted by at least one method	A7983_08825	1965781	1966155	-1	hypothetical protein
				Predicted by at least one method	A7983_08830	1966216	1966479	-1	hypothetical protein
				Predicted by at least one method	A7983_08835	1966508	1966717	-1	DUF2283 domain-containing protein
				Predicted by at least one method	A7983_08840	1966748	1967416	-1	hypothetical protein
				Predicted by at least one method	A7983_08845	1967523	1967813	-1	ribonuclease inhibitor
				Predicted by at least one method	A7983_08850	1967994	1968260	-1	hypothetical protein
				Predicted by at least one method	A7983_08855	1968355	1968702	-1	hypothetical protein
				Predicted by at least one method	A7983_08860	1968916	1969305	-1	hypothetical protein
				Predicted by at least one method	A7983_08865	1969354	1969683	-1	hypothetical protein
				Predicted by at least one method	A7983_08870	1969740	1970069	-1	hypothetical protein
				Predicted by at least one method	A7983_08875	1970170	1970760	-1	hypothetical protein
GI-17	1983028	2015418	32390	Predicted by at least one method	A7983_08920	1982313	1983041	1	hypothetical protein
				Predicted by at least one method	A7983_08925	1983028	1983957	-1	LysR family transcriptional regulator
				Predicted by at least one method	A7983_08930	1984238	1984714	-1	hypothetical protein
				Predicted by at least one method	A7983_08935	1985123	1985599	1	hypothetical protein
				Predicted by at least one method	A7983_08940	1985608	1986123	-1	hypothetical protein
				Predicted by at least one method	A7983_08945	1986347	1986799	-1	hypothetical protein
				Predicted by at least one method	A7983_08950	1986881	1987534	-1	hypothetical protein
				Predicted by at least one method	A7983_08955	1987849	1988154	-1	hypothetical protein
				Predicted by at least one method	A7983_08960	1988848	1989213	-1	hypothetical protein
				Predicted by at least one method	A7983_08965	1989291	1989761	-1	cell wall assembly/cell proliferation coordinating protein
				Predicted by at least one method	A7983_08970	1989883	1990206	-1	hypothetical protein
				Predicted by at least one method	A7983_08975	1990764	1991234	-1	cell wall assembly/cell proliferation coordinating protein
				Predicted by at least one method	A7983_08980	1991630	1992211	-1	hypothetical protein
				Predicted by at least one method	A7983_08985	1992955	1993617	-1	hypothetical protein
				Predicted by at least one method	A7983_08990	1993901	1994284	-1	hypothetical protein
				Predicted by at least one method	A7983_08995	1995314	1995601	-1	hypothetical protein
				Predicted by at least one method	A7983_09000	1996110	1996601	-1	DUF1436 domain-containing protein
				Predicted by at least one method	A7983_09005	1997105	1997614	-1	cell wall assembly/cell proliferation coordinating protein
				Predicted by at least one method	A7983_09010	1998270	1998731	-1	cell wall assembly protein Knr4
				Predicted by at least one method	A7983_09015	1998760	1998945	-1	hypothetical protein
				Predicted by at least one method	A7983_09020	1998996	1999301	-1	hypothetical protein
				Predicted by at least one method	A7983_09025	1999315	1999506	-1	hypothetical protein
				Predicted by at least one method	A7983_09030	1999743	2000072	-1	hypothetical protein
				Predicted by at least one method	A7983_09035	2000601	2001638	1	DDE endonuclease
				Predicted by at least one method	A7983_09040	2001978	2002355	-1	hypothetical protein
				Predicted by at least one method	A7983_09045	2003005	2003202	1	hypothetical protein
				Predicted by at least one method	A7983_09050	2003285	2003575	-1	hypothetical protein
				Predicted by at least one method	A7983_09055	2004257	2004640	-1	hypothetical protein
				Predicted by at least one method	A7983_09060	2004937	2005473	-1	hypothetical protein
				Predicted by at least one method	A7983_09065	2005648	2005968	-1	hypothetical protein
				Predicted by at least one method	A7983_09070	2006302	2007339	-1	DDE endonuclease
				Predicted by at least one method	A7983_09075	2008294	2008533	-1	hypothetical protein
				Predicted by at least one method	A7983_09080	2009370	2009714	1	hypothetical protein
				Predicted by at least one method	A7983_09085	2009794	2010129	-1	hypothetical protein
				Predicted by at least one method	A7983_09090	2010579	2013356	-1	hypothetical protein
				Predicted by at least one method	A7983_09095	2013362	2013739	-1	hypothetical protein
				Predicted by at least one method	A7983_09100	2013887	2014585	-1	hypothetical protein
				Predicted by at least one method	A7983_09105	2014651	2015418	-1	hypothetical protein
				Predicted by at least one method	A7983_09110	2015415	2016182	-1	hypothetical protein
GI-18	2247443	2291658	44215	Predicted by at least one method	A7983_10185	2247443	2248519	1	lipopolysaccharide ABC transporter permease LptG
				Predicted by at least one method	A7983_10195	2248984	2250240	1	integrase
				Predicted by at least one method	A7983_10200	2250273	2250959	-1	hypothetical protein
				Predicted by at least one method	A7983_10205	2250964	2252061	-1	hypothetical protein
				Predicted by at least one method	A7983_10210	2252064	2253131	-1	hypothetical protein
				Predicted by at least one method	A7983_10215	2253582	2253830	-1	hypothetical protein
				Predicted by at least one method	A7983_10220	2253827	2254588	-1	capsid size determination protein
				Predicted by at least one method	A7983_10225	2255128	2255388	1	AlpA family transcriptional regulator
				Predicted by at least one method	A7983_10230	2255385	2255609	1	hypothetical protein
				Predicted by at least one method	A7983_10235	2255971	2256168	1	repressor
				Predicted by at least one method	A7983_10240	2256161	2256355	1	hypothetical protein
				Predicted by at least one method	A7983_10245	2256352	2256618	1	hypothetical protein
				Predicted by at least one method	A7983_10250	2256615	2256956	1	hypothetical protein
				Predicted by at least one method	A7983_10255	2256967	2259294	1	DNA primase
				Predicted by at least one method	A7983_10260	2259348	2259827	-1	GCN5 family acetyltransferase
				Predicted by at least one method	A7983_10265	2259818	2260090	-1	hypothetical protein
				Predicted by at least one method	A7983_10270	2260381	2260632	1	prevent-host-death protein
				Predicted by at least one method	A7983_10275	2260622	2260906	1	addiction module toxin RelE
				Predicted by at least one method	A7983_10280	2261521	2262774	1	integrase
				Predicted by at least one method	A7983_10285	2262817	2263671	-1	transposase
				Predicted by at least one method	A7983_10290	2263668	2263967	-1	transposase
				Predicted by at least one method	A7983_10295	2264108	2265340	1	hypothetical protein
				Predicted by at least one method	A7983_10300	2265549	2265833	-1	transcriptional regulator
				Predicted by at least one method	A7983_10305	2265823	2266143	-1	hypothetical protein
				Predicted by at least one method	A7983_10310	2266429	2268465	-1	DNA primase
				Predicted by at least one method	A7983_10315	2268458	2268994	-1	hypothetical protein
				Predicted by at least one method	A7983_10320	2268991	2269191	-1	transcriptional regulator
				Predicted by at least one method	A7983_10325	2269194	2270072	-1	DNA-binding protein
				Predicted by at least one method	A7983_10330	2271174	2271443	1	hypothetical protein
				Predicted by at least one method	A7983_10335	2271427	2271750	1	transcriptional regulator
				Predicted by at least one method	A7983_10340	2272125	2273291	1	hypothetical protein
				Predicted by at least one method	A7983_10345	2273357	2274226	1	DNA methyltransferase
				Predicted by at least one method	A7983_10350	2275906	2276433	1	hypothetical protein
				Predicted by at least one method	A7983_10355	2276959	2277441	-1	hypothetical protein
				Predicted by at least one method	A7983_10365	2278181	2279677	-1	hypothetical protein
				Predicted by at least one method	A7983_10370	2279706	2280887	-1	ABC transporter permease
				Predicted by at least one method	A7983_10375	2280919	2281605	-1	ABC transporter ATP-binding protein
				Predicted by at least one method	A7983_10380	2281605	2283584	-1	serine/threonine protein kinase
				Predicted by at least one method	A7983_10385	2283594	2284574	-1	hypothetical protein
				Predicted by at least one method	A7983_10390	2284581	2287247	-1	type III secretion system effector
				Predicted by at least one method	A7983_10395	2287247	2290249	-1	virulence factor SrfB
				Predicted by at least one method	A7983_10400	2290250	2291608	-1	hypothetical protein
GI-19	2412674	2420635	7961	Predicted by at least one method	A7983_10900	2412674	2412967	1	CopG family transcriptional regulator
				Predicted by at least one method	A7983_10905	2413087	2413305	-1	hypothetical protein
				Predicted by at least one method	A7983_10910	2413320	2413568	-1	transcriptional regulator
				Predicted by at least one method	A7983_10915	2413669	2413911	1	regulator
				Predicted by at least one method	A7983_10920	2414723	2415847	1	DNA-binding protein
				Predicted by at least one method	A7983_10925	2415850	2416209	1	hypothetical protein
				Predicted by at least one method	A7983_10930	2416219	2417256	-1	DDE endonuclease
				Predicted by at least one method	A7983_10935	2417359	2419284	1	peptidase S8
				Predicted by at least one method	A7983_10940	2419664	2419930	-1	transcriptional regulator
				Predicted by at least one method	A7983_10945	2419961	2420251	1	hypothetical protein
				Predicted by at least one method	A7983_10950	2420414	2420635	1	DNA-binding protein
GI-20	2476022	2501309	25287	Predicted by at least one method	A7983_11195	2476022	2476306	-1	hypothetical protein
				Predicted by at least one method	A7983_11200	2476437	2477921	-1	porin
				Predicted by at least one method	A7983_11205	2477997	2478662	-1	beta-phosphoglucomutase
				Predicted by at least one method	A7983_11210	2478659	2481382	-1	glycosyl hydrolase
				Predicted by at least one method	A7983_11215	2481408	2482832	-1	PTS trehalose transporter subunit IIBC
				Predicted by at least one method	A7983_11220	2482962	2483903	-1	trehalose operon repressor
				Predicted by at least one method	A7983_11225	2484275	2485663	-1	6-phospho-beta-glucosidase
				Predicted by at least one method	A7983_11235	2485972	2486736	-1	thiamine biosynthesis protein ThiJ
				Predicted by at least one method	A7983_11240	2486915	2487817	1	transcriptional regulator
				Predicted by at least one method	A7983_11245	2488025	2488759	-1	GntR family transcriptional regulator
				Predicted by at least one method	A7983_11250	2489258	2491254	1	transketolase
				Predicted by at least one method	A7983_11255	2491297	2491758	1	PTS mannitol transporter subunit IIA
				Predicted by at least one method	A7983_11260	2491795	2492067	1	PTS mannitol transporter subunit IIB
				Predicted by at least one method	A7983_11265	2492107	2493480	1	PTS ascorbate transporter subunit IIC
				Predicted by at least one method	A7983_11270	2494034	2494615	1	hypothetical protein
				Predicted by at least one method	A7983_11275	2494636	2495505	1	hypothetical protein
				Predicted by at least one method	A7983_11280	2495772	2496519	-1	transposase
				Predicted by at least one method	A7983_11285	2496615	2496881	-1	transposase
				Predicted by at least one method	A7983_11290	2497433	2498862	1	integrase
				Predicted by at least one method	A7983_11295	2498859	2499494	1	hypothetical protein
				Predicted by at least one method	A7983_11300	2499608	2499808	1	DNA-binding protein
				Predicted by at least one method	A7983_11305	2499817	2500263	1	hypothetical protein
				Predicted by at least one method	A7983_11310	2500276	2500881	1	antirepressor protein
GI-21	2683633	2689315	5682	Predicted by at least one method	A7983_12135	2683633	2684259	-1	amino acid transporter
				Predicted by at least one method	A7983_12140	2684632	2684961	1	hypothetical protein
				Predicted by at least one method	A7983_12145	2685178	2685453	-1	hypothetical protein
				Predicted by at least one method	A7983_12150	2685968	2686216	1	hypothetical protein
				Predicted by at least one method	A7983_12155	2686323	2686508	1	hypothetical protein
				Predicted by at least one method	A7983_12160	2686505	2688064	1	hypothetical protein
				Predicted by at least one method	A7983_12165	2688128	2689315	-1	integrase
GI-22	2764076	2768542	4466	Predicted by at least one method	A7983_12510	2764076	2765101	1	2,3-diketo-L-gulonate reductase
				Predicted by at least one method	A7983_12515	2765747	2766718	1	C4-dicarboxylate ABC transporter
				Predicted by at least one method	A7983_12520	2766783	2767262	1	C4-dicarboxylate ABC transporter permease
				Predicted by at least one method	A7983_12525	2767259	2768542	1	C4-dicarboxylate ABC transporter
GI-23	2795205	2811788	16583	Predicted by at least one method	A7983_12640	2795205	2795753	-1	fimbrial assembly protein
				Predicted by at least one method	A7983_12645	2796427	2797194	1	CadC family transcriptional regulator
				Predicted by at least one method	A7983_12650	2797181	2797651	1	FidL
				Predicted by at least one method	A7983_12655	2797862	2798428	1	Rossman fold protein, TIGR00730 family
				Predicted by at least one method	A7983_12660	2798598	2799152	-1	hypothetical protein
				Predicted by at least one method	A7983_12665	2799370	2799771	-1	glyoxalase
				Predicted by at least one method	A7983_12670	2799964	2800590	-1	TetR family transcriptional regulator
				Predicted by at least one method	A7983_12675	2800708	2801295	1	NAD(P)H dehydrogenase
				Predicted by at least one method	A7983_12680	2802197	2802703	-1	GNAT family acetyltransferase
				Predicted by at least one method	A7983_12685	2802966	2803454	-1	hypothetical protein
				Predicted by at least one method	A7983_12690	2804143	2805135	1	hypothetical protein
				Predicted by at least one method	A7983_12695	2805180	2806199	1	peptidase M19
				Predicted by at least one method	A7983_12700	2806271	2807290	1	spermidine/putrescine ABC transporter substrate-binding protein
				Predicted by at least one method	A7983_12705	2807315	2808388	1	spermidine/putrescine ABC transporter ATP-binding protein
				Predicted by at least one method	A7983_12710	2808385	2809236	1	polyamine ABC transporter permease
				Predicted by at least one method	A7983_12715	2809246	2810043	1	spermidine/putrescine ABC transporter permease
				Predicted by at least one method	A7983_12720	2810082	2811566	1	carboxylesterase
GI-24	2834315	2843421	9106	Predicted by at least one method	A7983_12805	2834605	2834925	1	hypothetical protein
				Predicted by at least one method	A7983_12810	2834995	2835321	1	hypothetical protein
				Predicted by at least one method	A7983_12815	2835424	2835879	1	hypothetical protein
				Predicted by at least one method	A7983_12820	2835934	2836380	1	hypothetical protein
				Predicted by at least one method	A7983_12825	2836506	2836745	-1	hypothetical protein
				Predicted by at least one method	A7983_12830	2836997	2837218	1	hypothetical protein
				Predicted by at least one method	A7983_12835	2837336	2837839	1	hypothetical protein
				Predicted by at least one method	A7983_12840	2837940	2838407	1	hypothetical protein
				Predicted by at least one method	A7983_12845	2838468	2838824	1	hypothetical protein
				Predicted by at least one method	A7983_12850	2838862	2839254	1	hypothetical protein
				Predicted by at least one method	A7983_12855	2839383	2839649	1	hypothetical protein
				Predicted by at least one method	A7983_12860	2839879	2840352	1	hypothetical protein
				Predicted by at least one method	A7983_12865	2840547	2841146	1	hypothetical protein
				Predicted by at least one method	A7983_12870	2841221	2841694	1	hypothetical protein
				Predicted by at least one method	A7983_12875	2841793	2842161	1	hypothetical protein
				Predicted by at least one method	A7983_12880	2842290	2842661	1	hypothetical protein
				Predicted by at least one method	A7983_12885	2842960	2843421	1	hypothetical protein
GI-25	2936242	2941947	5705	Predicted by at least one method	A7983_13325	2934660	2936273	1	hypothetical protein
				Predicted by at least one method	A7983_13330	2936242	2937162	1	IdsF
				Predicted by at least one method	A7983_13335	2937356	2938243	1	IdsF
				Predicted by at least one method	A7983_13340	2938455	2939387	1	IdsF
				Predicted by at least one method	A7983_13345	2939579	2940466	1	IdsF
				Predicted by at least one method	A7983_13350	2940663	2941547	1	IdsF
				Predicted by at least one method	A7983_13355	2941681	2941947	1	hypothetical protein
GI-26	2964330	2990327	25997	Predicted by at least one method	A7983_13450	2964330	2966396	-1	L-ascorbate oxidase
				Predicted by at least one method	A7983_13460	2967593	2968555	1	RNA-dependent DNA polymerase
				Predicted by at least one method	A7983_13465	2968533	2970158	1	recombinase RecF
				Predicted by at least one method	A7983_13470	2970139	2970921	1	TIGR02646 family protein
				Predicted by at least one method	A7983_13475	2970996	2971277	-1	addiction module antidote protein, HigA family
				Predicted by at least one method	A7983_13480	2972823	2973176	1	conjugal transfer protein TraJ
				Predicted by at least one method	A7983_13485	2973235	2974029	1	P-type conjugative transfer protein TrbJ
				Predicted by at least one method	A7983_13490	2974214	2975560	1	P-type conjugative transfer protein TrbL
				Predicted by at least one method	A7983_13495	2975630	2975842	1	hypothetical protein
				Predicted by at least one method	A7983_13500	2975857	2976090	-1	hypothetical protein
				Predicted by at least one method	A7983_13505	2976077	2976967	-1	hypothetical protein
				Predicted by at least one method	A7983_13510	2976977	2978050	-1	integrase
				Predicted by at least one method	A7983_13515	2978373	2979587	1	integrase
				Predicted by at least one method	A7983_13520	2979714	2980973	-1	integrase
				Predicted by at least one method	A7983_13525	2981533	2981733	1	dipicolinate synthase
				Predicted by at least one method	A7983_13530	2981868	2982128	-1	plasmid replication protein
				Predicted by at least one method	A7983_13535	2982148	2982975	-1	replication protein
				Predicted by at least one method	A7983_13540	2984112	2984426	-1	hypothetical protein
				Predicted by at least one method	A7983_13545	2984672	2984905	-1	hypothetical protein
				Predicted by at least one method	A7983_13550	2985232	2986059	1	hypothetical protein
				Predicted by at least one method	A7983_13555	2986210	2986587	1	hypothetical protein
				Predicted by at least one method	A7983_13560	2986645	2986953	-1	hypothetical protein
				Predicted by at least one method	A7983_13565	2987014	2987532	-1	hypothetical protein
				Predicted by at least one method	A7983_13570	2988040	2988951	-1	hypothetical protein
				Predicted by at least one method	A7983_13575	2989047	2990327	-1	integrase
GI-27	3459244	3473307	14063	Predicted by at least one method	A7983_15655	3459244	3459678	1	protein tyrosine phosphatase
				Predicted by at least one method	A7983_15660	3459695	3461869	1	tyrosine-protein kinase
				Predicted by at least one method	A7983_15665	3462234	3462632	1	dTDP-6-deoxy-3,4-keto-hexulose isomerase
				Predicted by at least one method	A7983_15670	3462642	3463097	1	GNAT family acetyltransferase
				Predicted by at least one method	A7983_15675	3463094	3464032	1	GNAT family acetyltransferase
				Predicted by at least one method	A7983_15680	3464029	3465141	1	aminotransferase
				Predicted by at least one method	A7983_15685	3465138	3466388	1	hypothetical protein
				Predicted by at least one method	A7983_15690	3466485	3467465	1	hypothetical protein
				Predicted by at least one method	A7983_15695	3467462	3468286	1	hypothetical protein
				Predicted by at least one method	A7983_15700	3468430	3469464	1	hypothetical protein
				Predicted by at least one method	A7983_15705	3469589	3470674	1	hypothetical protein
				Predicted by at least one method	A7983_15710	3470682	3471821	1	glycosyl transferase
				Predicted by at least one method	A7983_15715	3471923	3472774	-1	dTDP-4-dehydrorhamnose reductase
				Predicted by at least one method	A7983_15720	3472771	3473307	-1	dTDP-4-dehydrorhamnose 3,5-epimerase
GI-28	3507431	3515367	7936	Predicted by at least one method	A7983_15875	3507431	3507610	-1	hypothetical protein
				Predicted by at least one method	A7983_15880	3507625	3508272	-1	hypothetical protein
				Predicted by at least one method	A7983_15885	3508679	3509017	-1	hypothetical protein
				Predicted by at least one method	A7983_15890	3509028	3509360	-1	tellurite resistance protein
				Predicted by at least one method	A7983_15895	3509740	3510330	1	flavin reductase
				Predicted by at least one method	A7983_15900	3510352	3511389	-1	DDE endonuclease
				Predicted by at least one method	A7983_15905	3512039	3512503	1	hypothetical protein
				Predicted by at least one method	A7983_15910	3512614	3514035	-1	hypothetical protein
				Predicted by at least one method	A7983_15915	3514166	3514384	1	hypothetical protein
				Predicted by at least one method	A7983_15920	3514381	3514860	1	hypothetical protein
				Predicted by at least one method	A7983_15925	3514921	3515367	1	hypothetical protein
GI-29	3633072	3654864	21792	Predicted by at least one method	A7983_16475	3633072	3633611	-1	hypothetical protein
				Predicted by at least one method	A7983_16480	3633866	3634111	-1	hypothetical protein
				Predicted by at least one method	A7983_16485	3634310	3634696	-1	hypothetical protein
				Predicted by at least one method	A7983_16490	3635105	3635314	1	transposase
				Predicted by at least one method	A7983_16495	3635637	3636347	1	hypothetical protein
				Predicted by at least one method	A7983_16500	3636596	3637042	-1	hypothetical protein
				Predicted by at least one method	A7983_16505	3637434	3638615	-1	recombinase
				Predicted by at least one method	A7983_16510	3638620	3638826	-1	hypothetical protein
				Predicted by at least one method	A7983_16515	3638867	3639214	-1	hypothetical protein
				Predicted by at least one method	A7983_16520	3639204	3639683	-1	methyltransferase
				Predicted by at least one method	A7983_16525	3639680	3640495	-1	hypothetical protein
				Predicted by at least one method	A7983_16530	3640749	3641261	-1	hypothetical protein
				Predicted by at least one method	A7983_16535	3641261	3642136	-1	hypothetical protein
				Predicted by at least one method	A7983_16540	3642653	3642886	1	hypothetical protein
				Predicted by at least one method	A7983_16545	3642864	3643091	-1	hypothetical protein
				Predicted by at least one method	A7983_16550	3643289	3643753	-1	hypothetical protein
				Predicted by at least one method	A7983_16555	3643966	3644166	1	hypothetical protein
				Predicted by at least one method	A7983_16560	3644173	3644691	1	DNA-binding protein
				Predicted by at least one method	A7983_16565	3645060	3646082	1	GntR family transcriptional regulator
				Predicted by at least one method	A7983_16570	3646079	3646303	1	hypothetical protein
				Predicted by at least one method	A7983_16575	3646296	3647834	1	phage N-6-adenine-methyltransferase
				Predicted by at least one method	A7983_16580	3647831	3648178	1	chromosome partitioning protein ParB
				Predicted by at least one method	A7983_16585	3648175	3648540	1	crossover junction endodeoxyribonuclease
				Predicted by at least one method	A7983_16590	3648537	3649562	1	hypothetical protein
				Predicted by at least one method	A7983_16595	3649555	3649899	1	antitermination protein
				Predicted by at least one method	A7983_16600	3649941	3650351	-1	hypothetical protein
				Predicted by at least one method	A7983_16605	3650348	3650605	-1	hypothetical protein
				Predicted by at least one method	A7983_16610	3650613	3651494	-1	hypothetical protein
				Predicted by at least one method	A7983_16615	3652220	3653074	1	endonuclease
				Predicted by at least one method	A7983_16620	3653183	3653527	1	phage holin, lambda family
				Predicted by at least one method	A7983_16625	3653511	3653951	1	muraminidase
				Predicted by at least one method	A7983_16630	3653972	3654478	1	hypothetical protein
				Predicted by at least one method	A7983_16635	3654535	3654864	-1	hypothetical protein
				Predicted by at least one method	A7983_16540	3642653	3642886	1	hypothetical protein
				Predicted by at least one method	A7983_16545	3642864	3643091	-1	hypothetical protein
				Predicted by at least one method	A7983_16550	3643289	3643753	-1	hypothetical protein
				Predicted by at least one method	A7983_16555	3643966	3644166	1	hypothetical protein
				Predicted by at least one method	A7983_16560	3644173	3644691	1	DNA-binding protein
				Predicted by at least one method	A7983_16565	3645060	3646082	1	GntR family transcriptional regulator
				Predicted by at least one method	A7983_16570	3646079	3646303	1	hypothetical protein
				Predicted by at least one method	A7983_16575	3646296	3647834	1	phage N-6-adenine-methyltransferase
				Predicted by at least one method	A7983_16580	3647831	3648178	1	chromosome partitioning protein ParB
				Predicted by at least one method	A7983_16585	3648175	3648540	1	crossover junction endodeoxyribonuclease
				Predicted by at least one method	A7983_16590	3648537	3649562	1	hypothetical protein
				Predicted by at least one method	A7983_16595	3649555	3649899	1	antitermination protein
				Predicted by at least one method	A7983_16600	3649941	3650351	-1	hypothetical protein
				Predicted by at least one method	A7983_16605	3650348	3650605	-1	hypothetical protein
				Predicted by at least one method	A7983_16610	3650613	3651494	-1	hypothetical protein
				Predicted by at least one method	A7983_16615	3652220	3653074	1	endonuclease
				Predicted by at least one method	A7983_16620	3653183	3653527	1	phage holin, lambda family
				Predicted by at least one method	A7983_16625	3653511	3653951	1	muraminidase
				Predicted by at least one method	A7983_16630	3653972	3654478	1	hypothetical protein
GI-30	3663555	3678009	14454	Predicted by at least one method	A7983_16690	3663366	3663713	1	hypothetical protein
				Predicted by at least one method	A7983_16695	3663774	3664481	1	phage tail protein
				Predicted by at least one method	A7983_16700	3664499	3664873	1	phage tail protein
				Predicted by at least one method	A7983_16705	3664897	3665172	1	phage tail protein
				Predicted by at least one method	A7983_16710	3665211	3665447	1	hypothetical protein
				Predicted by at least one method	A7983_16715	3665492	3668788	1	phage tail tape measure protein
				Predicted by at least one method	A7983_16720	3668788	3669138	1	phage tail protein
				Predicted by at least one method	A7983_16725	3669184	3669594	1	hypothetical protein
				Predicted by at least one method	A7983_16730	3669667	3670419	1	phage minor tail protein L
				Predicted by at least one method	A7983_16735	3670422	3671150	1	peptidase P60
				Predicted by at least one method	A7983_16740	3671134	3671733	1	phage tail protein
				Predicted by at least one method	A7983_16745	3671791	3674313	1	host specificity protein
				Predicted by at least one method	A7983_16750	3675218	3676234	1	hypothetical protein
				Predicted by at least one method	A7983_16755	3676300	3677946	1	hypothetical protein
				Predicted by at least one method	A7983_16760	3677947	3678168	-1	hypothetical protein
GI-31	3881363	3885626	4263	Predicted by at least one method	A7983_17625	3881363	3881668	-1	hypothetical protein
				Predicted by at least one method	A7983_17630	3881980	3882411	1	MarR family transcriptional regulator
				Predicted by at least one method	A7983_17635	3882480	3883229	1	short-chain dehydrogenase
				Predicted by at least one method	A7983_17640	3883473	3884834	-1	hypothetical protein
				Predicted by at least one method	A7983_17645	3884853	3885626	-1	hypothetical protein
GI-32	3951768	3956630	4862	Predicted by at least one method	A7983_17995	3951768	3953536	1	oxidoreductase
				Predicted by at least one method	A7983_18000	3953533	3954542	1	phage portal protein
				Predicted by at least one method	A7983_18005	3954598	3955344	-1	hypothetical protein
				Predicted by at least one method	A7983_18010	3955346	3956164	-1	hypothetical protein
				Predicted by at least one method	A7983_18015	3956409	3956630	-1	hypothetical protein
GI-33	3961362	3968876	7514	Predicted by at least one method	A7983_18050	3961362	3961610	-1	hypothetical protein
				Predicted by at least one method	A7983_18055	3961803	3962222	-1	hypothetical protein
				Predicted by at least one method	A7983_18060	3962256	3962660	-1	hypothetical protein
				Predicted by at least one method	A7983_18065	3962741	3963628	1	repressor
				Predicted by at least one method	A7983_18070	3963639	3964115	1	hypothetical protein
				Predicted by at least one method	A7983_18075	3964140	3964997	1	hypothetical protein
				Predicted by at least one method	A7983_18080	3965007	3965201	-1	hypothetical protein
				Predicted by at least one method	A7983_18085	3965200	3965535	1	hypothetical protein
				Predicted by at least one method	A7983_18090	3965802	3966011	-1	integrase
				Predicted by at least one method	A7983_18095	3966152	3966382	1	hypothetical protein
				Predicted by at least one method	A7983_18100	3966412	3966657	1	hypothetical protein
				Predicted by at least one method	A7983_18105	3967087	3967452	1	hypothetical protein
				Predicted by at least one method	A7983_18110	3967529	3967903	1	hypothetical protein
				Predicted by at least one method	A7983_18115	3968010	3968303	1	hypothetical protein
				Predicted by at least one method	A7983_18120	3968664	3968876	1	cold-shock protein
GI-34	4207960	4212121	4161	Predicted by at least one method	A7983_19225	4207960	4208289	-1	hypothetical protein
				Predicted by at least one method	A7983_19230	4208489	4208671	-1	hypothetical protein
				Predicted by at least one method	A7983_19235	4208690	4209133	-1	hypothetical protein
				Predicted by at least one method	A7983_19240	4209441	4209641	1	hypothetical protein
				Predicted by at least one method	A7983_19245	4209697	4210239	1	hypothetical protein
[truncated: 222 more rows]

[truncated: 4 more sheets: Table S10 -GIs_Pbetavasculorum, Table S11-GIs_Ppolaris, Table S12-GIs_Pperuviense, Table S13-GIs_Cmaceratum]
